# Supplementary material for: Predicting Antimicrobial Resistance Prevalence and Incidence from Indicators of Antimicrobial Use: What Is the Most Accurate Indicator for Surveillance in Intensive Care Units?
Source: PLoS One. 2015 Dec 28;10(12):e0145088. doi: 10.1371/journal.pone.0145088 (PMC4692550; doi:10.1371/journal.pone.0145088)
Supplement: S2 Table — (XLSX) [file pone.0145088.s002.xlsx]

## Sheet: Database
ward	period	patient-days for resistance	patient-days for antimicrobial use	admissions	patients	resistance	incident cases	prevalent cases	antimicrobial	DDD	RDD	exposed	agent-days	courses
NICU1	1	406	456	30	42	MRSA	0	0	Penicillins	36.5609	134.192	27	115	31
NICU1	2	395	445	26	41	MRSA	0	0	Penicillins	22.315	68.1521	19	102	23
NICU1	3	367	428	34	48	MRSA	0	0	Penicillins	26.2385	96.8331	26	110	27
NICU1	4	385	459	41	54	MRSA	0	0	Penicillins	39.3948	122.578	31	151	35
NICU1	5	420	474	29	43	MRSA	0	0	Penicillins	28.5485	89.232	20	106	22
NICU1	6	451	504	29	44	MRSA	0	0	Penicillins	41.1375	131.787	22	158	25
NICU1	7	412	471	33	46	MRSA	0	0	Penicillins	20.2975	64.3347	18	80	20
NICU1	8	370	428	32	46	MRSA	0	0	Penicillins	23.3465	52.7869	18	73	19
NICU1	9	314	368	32	40	MRSA	0	0	Penicillins	17.1856	45.345	19	80	22
NICU1	10	423	470	27	40	MRSA	0	0	Penicillins	41.961	106.629	24	186	26
NICU1	11	423	468	26	37	MRSA	0	0	Penicillins	41.123	125.665	23	160	29
NICU1	12	433	474	25	39	MRSA	0	0	Penicillins	14.2985	48.2875	14	43	14
NICU1	13	412	460	28	41	MRSA	0	0	Penicillins	17.3942	69.1971	19	71	20
NICU1	14	478	524	26	44	MRSA	0	0	Penicillins	15.2532	48.3962	20	86	21
NICU1	15	464	507	24	39	MRSA	0	0	Penicillins	15.226	57.7756	19	84	21
NICU1	16	378	430	31	43	MRSA	0	0	Penicillins	21.4815	84.2101	21	92	25
NICU1	17	356	411	27	42	MRSA	0	0	Penicillins	41.8455	150.978	28	128	31
NICU1	18	398	456	32	43	MRSA	0	0	Penicillins	31.9728	127.715	23	102	24
NICU1	19	453	508	27	44	MRSA	0	0	Penicillins	27.8286	124.426	19	102	20
NICU1	20	424	488	35	49	MRSA	0	0	Penicillins	33.2815	135.297	21	88	22
NICU1	21	404	466	34	47	MRSA	0	0	Penicillins	26.1905	82.4351	18	69	19
NICU1	22	450	511	31	48	MRSA	0	0	Penicillins	22.3068	90.7655	19	90	23
NICU1	23	414	451	18	36	MRSA	0	0	Penicillins	19.0955	57.9195	20	99	22
NICU1	24	443	479	20	34	MRSA	0	0	Penicillins	12.469	38.1494	14	73	17
NICU1	25	393	456	35	44	MRSA	0	0	Penicillins	18.5075	80.5303	20	80	20
NICU1	26	421	462	24	39	MRSA	0	0	Penicillins	20.424	86.4216	18	85	19
NICU1	27	346	395	27	41	MRSA	0	0	Penicillins	16.382	40.5439	13	55	16
NICU1	28	393	437	24	36	MRSA	0	0	Penicillins	17.3657	61.9827	14	72	18
NICU1	29	345	396	27	41	MRSA	0	0	Penicillins	23.496	133.96	21	99	23
NICU1	30	357	408	28	42	MRSA	0	0	Penicillins	23.9445	63.4251	19	98	21
NICU1	31	389	439	27	40	MRSA	0	0	Penicillins	30.9885	121.116	23	115	26
NICU1	32	380	429	27	41	MRSA	0	0	Penicillins	29.5832	122.7	17	100	20
NICU1	33	411	461	29	42	MRSA	0	0	Penicillins	23.0925	93.7545	23	83	25
NICU1	34	450	502	30	42	MRSA	0	0	Penicillins	29.4223	154.743	18	96	18
NICU1	35	462	526	33	50	MRSA	0	0	Penicillins	18.691	70.0449	21	69	21
NICU1	36	467	532	34	50	MRSA	0	0	Penicillins	28.2773	112.296	26	107	28
NICU1	37	502	539	22	37	MRSA	1	1	Penicillins	18.3745	55.2183	15	69	16
NICU1	38	452	493	19	35	MRSA	0	0	Penicillins	10.225	49.7057	12	80	14
NICU1	39	487	538	29	46	MRSA	0	0	Penicillins	17.7865	83.2211	17	74	19
NICU1	40	386	436	25	41	MRSA	0	0	Penicillins	16.637	65.4132	17	80	19
NICU1	41	479	530	31	47	MRSA	0	0	Penicillins	19.5275	81.194	17	120	22
NICU1	42	473	522	27	42	MRSA	0	0	Penicillins	29.115	95.5562	24	141	25
NICU1	43	413	468	33	49	MRSA	0	0	Penicillins	33.0965	122.24	31	153	33
NICU1	44	391	457	37	50	MRSA	0	0	Penicillins	40.4315	173.59	30	114	32
NICU1	45	448	490	22	37	MRSA	0	0	Penicillins	15.1955	54.6285	18	86	20
NICU1	46	431	486	30	47	MRSA	0	0	Penicillins	21.9545	84.1843	25	107	27
NICU1	47	461	523	37	49	MRSA	0	0	Penicillins	32.4465	93.0533	23	111	23
NICU1	48	473	519	25	39	MRSA	0	0	Penicillins	29.4985	87.8578	17	103	20
NICU1	49	454	497	24	41	MRSA	0	0	Penicillins	26.307	101.73	22	92	23
NICU1	50	387	451	35	51	MRSA	0	0	Penicillins	16.5914	64.2013	17	54	17
NICU1	51	396	441	24	38	MRSA	0	0	Penicillins	19.5975	61.04	15	83	17
NICU1	52	448	516	38	49	MRSA	0	0	Penicillins	20.1067	69.5507	20	59	20
PICU1	1	116	200	56	61	MRSA	0	0	Penicillins	10.415	12.9832	9	18	10
PICU1	2	141	222	53	59	MRSA	0	0	Penicillins	21.43	29.8954	10	66	12
PICU1	3	198	270	51	55	MRSA	0	0	Penicillins	22.5161	23.2476	9	35	11
PICU1	4	184	252	48	57	MRSA	0	0	Penicillins	17.9175	23.2815	10	35	12
PICU1	5	136	199	47	53	MRSA	0	0	Penicillins	11.715	25.0533	9	25	10
PICU1	6	137	214	51	58	MRSA	0	0	Penicillins	20.9425	24.7876	8	26	8
PICU1	7	142	221	57	61	MRSA	0	1	Penicillins	29.78	52.7692	8	50	9
PICU1	8	160	247	51	56	MRSA	0	1	Penicillins	29.935	30.8328	10	40	9
PICU1	9	203	298	57	61	MRSA	0	0	Penicillins	35.1	61.8224	13	57	14
PICU1	10	218	305	59	70	MRSA	0	0	Penicillins	26.319	52.433	17	62	19
PICU1	11	165	248	52	59	MRSA	0	0	Penicillins	22.3984	35.8253	10	41	14
PICU1	12	163	245	55	60	MRSA	0	0	Penicillins	18.3525	25.1528	12	32	14
PICU1	13	204	283	52	59	MRSA	0	0	Penicillins	11.22	14.1664	6	17	6
PICU1	14	155	245	62	69	MRSA	0	1	Penicillins	19.6194	20.923	13	30	13
PICU1	15	132	207	51	58	MRSA	0	0	Penicillins	9.88	12.981	6	14	5
PICU1	16	158	226	46	54	MRSA	0	1	Penicillins	10.41	12.4278	5	15	6
PICU1	17	110	174	42	48	MRSA	0	0	Penicillins	5.01	4.21154	2	5	3
PICU1	18	123	196	52	56	MRSA	0	0	Penicillins	20.3824	22.5297	12	28	13
PICU1	19	133	211	53	58	MRSA	0	0	Penicillins	4.76	5.095	5	9	7
PICU1	20	181	242	44	50	MRSA	0	0	Penicillins	18.825	17.002	8	38	9
PICU1	21	159	226	48	54	MRSA	0	0	Penicillins	2.28	4.11111	2	14	2
PICU1	22	177	265	51	59	MRSA	0	0	Penicillins	26.469	32.1104	9	33	11
PICU1	23	143	206	46	50	MRSA	1	1	Penicillins	14.69	25.6247	8	24	10
PICU1	24	117	203	60	61	MRSA	0	0	Penicillins	15.954	12.4544	8	27	8
PICU1	25	161	255	56	59	MRSA	0	0	Penicillins	31.13	61.7836	15	50	14
PICU1	26	188	256	47	53	MRSA	0	0	Penicillins	14.05	20.2845	9	28	10
PICU1	27	149	210	43	49	MRSA	0	1	Penicillins	8.685	7.29857	8	13	8
PICU1	28	84	155	52	56	MRSA	0	0	Penicillins	12.3525	23.0417	11	29	11
PICU1	29	122	188	44	46	MRSA	0	0	Penicillins	18.0222	38.316	9	26	9
PICU1	30	110	177	45	49	MRSA	0	0	Penicillins	13.46	28.5944	7	26	7
PICU1	31	187	242	36	41	MRSA	0	2	Penicillins	20.93	23.6064	11	44	12
PICU1	32	154	226	54	54	MRSA	0	0	Penicillins	12.19	17.5133	6	19	7
PICU1	33	157	233	55	62	MRSA	0	0	Penicillins	22.9675	17.652	12	24	13
PICU1	34	123	214	66	70	MRSA	0	0	Penicillins	33.7417	21.9611	5	18	6
PICU1	35	172	247	49	56	MRSA	0	0	Penicillins	11.3	16.4181	6	16	7
PICU1	36	185	256	49	57	MRSA	0	0	Penicillins	9.62	14.8151	7	16	7
PICU1	37	137	220	52	60	MRSA	0	0	Penicillins	12.66	32.6324	7	21	7
PICU1	38	113	208	66	68	MRSA	0	0	Penicillins	8.18	10.9183	8	15	8
PICU1	39	136	206	53	52	MRSA	0	0	Penicillins	13.326	16.4987	8	19	8
PICU1	40	140	199	37	40	MRSA	0	0	Penicillins	11.2728	13.7485	6	20	7
PICU1	41	171	250	50	57	MRSA	0	0	Penicillins	18.95	24.0054	8	21	9
PICU1	42	167	237	46	49	MRSA	0	0	Penicillins	17.558	14.9404	6	14	7
PICU1	43	124	199	53	57	MRSA	0	0	Penicillins	10.8	25.0474	7	19	6
PICU1	44	121	185	43	49	MRSA	1	1	Penicillins	5.14	15.5583	4	9	4
PICU1	45	127	214	55	58	MRSA	0	0	Penicillins	15.08	20.8857	8	26	10
PICU1	46	141	206	45	47	MRSA	0	0	Penicillins	9.86	16.9492	6	12	6
PICU1	47	158	239	58	57	MRSA	0	0	Penicillins	29.29	27.0182	9	25	11
PICU1	48	151	239	61	61	MRSA	0	0	Penicillins	6.476	13.3441	9	14	9
PICU1	49	157	205	35	38	MRSA	0	0	Penicillins	0.865	3.85	2	3	2
PICU1	50	225	293	48	47	MRSA	0	0	Penicillins	12.853	21.397	10	19	10
PICU1	51	189	265	55	56	MRSA	0	0	Penicillins	17.436	28.5731	12	30	13
PICU1	52	197	287	55	64	MRSA	0	0	Penicillins	7.08	11.5333	5	14	5
ICU1	1	56	131	45	45	MRSA	1	1	Penicillins	2	0.555556	1	1	1
ICU1	2	64	149	53	55	MRSA	0	0	Penicillins	7	2.33333	2	3	2
ICU1	3	99	164	37	42	MRSA	0	0	Penicillins	0	0	0	0	0
ICU1	4	72	141	41	46	MRSA	0	1	Penicillins	17.6944	5.30833	1	9	1
ICU1	5	74	165	50	55	MRSA	0	0	Penicillins	0	0	0	0	0
ICU1	6	80	166	49	52	MRSA	0	0	Penicillins	0	0	0	0	0
ICU1	7	88	161	45	47	MRSA	1	1	Penicillins	0	0	0	0	0
ICU1	8	50	132	47	50	MRSA	0	0	Penicillins	0	0	0	0	0
ICU1	9	93	168	44	47	MRSA	0	0	Penicillins	2	1.77778	1	1	1
ICU1	10	92	158	37	44	MRSA	0	0	Penicillins	0	0	0	0	0
ICU1	11	65	154	52	56	MRSA	0	0	Penicillins	0	0	0	0	0
ICU1	12	76	153	44	49	MRSA	0	0	Penicillins	0	0	0	0	0
ICU1	13	67	135	43	43	MRSA	0	0	Penicillins	0	0	0	0	0
ICU1	14	64	156	54	56	MRSA	0	0	Penicillins	12	4	1	2	1
ICU1	15	86	162	43	46	MRSA	0	0	Penicillins	0	0	0	0	0
ICU1	16	63	162	58	64	MRSA	0	0	Penicillins	11.4333	4.33419	3	8	4
ICU1	17	52	123	40	44	MRSA	0	0	Penicillins	0	0	0	0	0
ICU1	18	71	141	43	44	MRSA	0	0	Penicillins	0	0	0	0	0
ICU1	19	84	162	46	48	MRSA	0	0	Penicillins	6	1.66667	1	3	1
ICU1	20	59	140	51	50	MRSA	0	0	Penicillins	0	0	0	0	0
ICU1	21	69	143	39	46	MRSA	0	0	Penicillins	4.8	7.38462	1	8	1
ICU1	22	55	130	45	47	MRSA	0	0	Penicillins	0	0	0	0	0
ICU1	23	61	122	37	37	MRSA	0	0	Penicillins	48	16	1	8	1
ICU1	24	49	126	46	48	MRSA	0	0	Penicillins	6	2	1	1	1
ICU1	25	53	120	42	44	MRSA	0	0	Penicillins	12	4	1	3	1
ICU1	26	65	131	44	46	MRSA	0	0	Penicillins	0	0	0	0	0
ICU1	27	55	121	39	43	MRSA	0	0	Penicillins	0	0	0	0	0
ICU1	28	35	103	43	45	MRSA	0	0	Penicillins	0	0	0	0	0
ICU1	29	101	171	38	39	MRSA	0	0	Penicillins	0	0	0	0	0
ICU1	30	96	172	48	50	MRSA	0	0	Penicillins	0	0	0	0	0
ICU1	31	47	118	45	42	MRSA	0	0	Penicillins	0	0	0	0	0
ICU1	32	51	113	37	35	MRSA	0	0	Penicillins	1.5	1.33333	1	1	1
ICU1	33	70	135	38	41	MRSA	0	0	Penicillins	30	8.33333	2	5	2
ICU1	34	59	134	41	46	MRSA	0	0	Penicillins	15.75	4.59167	2	4	3
ICU1	35	62	124	39	40	MRSA	0	0	Penicillins	6	1.66667	1	3	1
ICU1	36	58	112	35	33	MRSA	0	0	Penicillins	6	5.33333	1	4	1
ICU1	37	69	133	38	38	MRSA	0	0	Penicillins	0	0	0	0	0
ICU1	38	58	132	43	46	MRSA	0	0	Penicillins	0	0	0	0	0
ICU1	39	64	134	47	45	MRSA	0	0	Penicillins	0	0	0	0	0
ICU1	40	49	118	44	43	MRSA	0	0	Penicillins	0	0	0	0	0
ICU1	41	63	135	43	44	MRSA	0	0	Penicillins	0	0	0	0	0
ICU1	42	82	147	37	38	MRSA	0	0	Penicillins	0	0	0	0	0
ICU1	43	71	135	38	40	MRSA	0	0	Penicillins	66	22	2	11	1
ICU1	44	59	131	50	49	MRSA	0	0	Penicillins	24	8	1	4	1
ICU1	45	47	134	55	54	MRSA	0	0	Penicillins	0	0	0	0	0
ICU1	46	49	116	43	44	MRSA	0	0	Penicillins	0	0	0	0	0
ICU1	47	61	126	38	40	MRSA	0	0	Penicillins	0	0	0	0	0
ICU1	48	48	127	49	50	MRSA	0	0	Penicillins	0	0	0	0	0
ICU1	49	50	127	49	48	MRSA	0	0	Penicillins	16.25	4.875	1	5	1
ICU1	50	59	132	44	46	MRSA	0	0	Penicillins	4.2	4.51282	2	4	2
ICU1	51	106	222	95	76	MRSA	0	0	Penicillins	0	0	0	0	0
ICU1	52	158	301	120	87	MRSA	0	0	Penicillins	1	0.277778	1	1	1
ICU2	1	357	549	115	133	MRSA	1	2	Penicillins	119.833	38.8167	4	28	5
ICU2	2	391	562	108	119	MRSA	0	1	Penicillins	216.75	65.0472	8	41	9
ICU2	3	315	509	121	132	MRSA	2	2	Penicillins	69.5	22.1389	5	17	5
ICU2	4	425	599	110	126	MRSA	1	2	Penicillins	40.25	12.875	5	16	5
ICU2	5	386	538	100	112	MRSA	1	1	Penicillins	59.2667	21.7009	4	18	5
ICU2	6	369	562	114	127	MRSA	2	2	Penicillins	3	1.61111	2	3	2
ICU2	7	381	564	108	122	MRSA	2	2	Penicillins	133.333	42.6556	11	34	11
ICU2	8	407	590	110	133	MRSA	2	2	Penicillins	171	56.3333	6	35	6
ICU2	9	395	554	93	109	MRSA	0	1	Penicillins	19	7.11111	3	11	3
ICU2	10	468	598	84	99	MRSA	0	0	Penicillins	18	6	2	5	2
ICU2	11	356	537	110	127	MRSA	0	0	Penicillins	143	44.4444	9	31	9
ICU2	12	355	537	106	122	MRSA	0	0	Penicillins	17	5.01111	2	7	2
ICU2	13	442	612	106	126	MRSA	0	0	Penicillins	48	15.3333	2	9	2
ICU2	14	437	570	81	98	MRSA	0	0	Penicillins	78	26.6667	3	16	4
ICU2	15	411	547	83	98	MRSA	0	0	Penicillins	16	5.66667	3	5	3
ICU2	16	500	651	97	114	MRSA	0	1	Penicillins	32.6389	11.4694	4	13	4
ICU2	17	411	555	92	108	MRSA	0	0	Penicillins	41.5	12.8167	6	15	6
ICU2	18	391	552	99	114	MRSA	2	2	Penicillins	15.3889	4.81667	3	7	3
ICU2	19	398	556	97	109	MRSA	1	1	Penicillins	23.5	7.41667	3	10	3
ICU2	20	427	562	81	102	MRSA	0	0	Penicillins	2.72222	1.55	2	3	2
ICU2	21	394	548	97	113	MRSA	3	3	Penicillins	15.2222	4.83333	3	5	3
ICU2	22	372	519	90	100	MRSA	1	2	Penicillins	4	1.33333	1	1	1
ICU2	23	362	485	76	89	MRSA	3	4	Penicillins	0	0	0	0	0
ICU2	24	383	547	96	113	MRSA	1	1	Penicillins	4	1.11111	1	1	1
ICU2	25	424	601	99	118	MRSA	1	1	Penicillins	13.3889	4.11667	4	6	4
ICU2	26	391	530	90	103	MRSA	1	1	Penicillins	37	15.2222	5	12	5
ICU2	27	396	543	92	106	MRSA	0	0	Penicillins	18	5	1	3	1
ICU2	28	416	573	96	112	MRSA	0	2	Penicillins	4.33333	1.3	1	3	1
ICU2	29	453	644	111	130	MRSA	1	2	Penicillins	56.2889	21.4256	4	21	6
ICU2	30	593	730	88	100	MRSA	1	2	Penicillins	134.514	57.9347	7	47	8
ICU2	31	491	619	76	90	MRSA	1	2	Penicillins	32.5278	9.89167	3	14	3
ICU2	32	403	514	68	81	MRSA	4	4	Penicillins	29.8889	9.86667	2	11	2
ICU2	33	405	552	89	100	MRSA	0	0	Penicillins	30	10	2	5	2
ICU2	34	444	592	90	105	MRSA	1	1	Penicillins	15.1667	4.55	2	6	2
ICU2	35	481	583	71	83	MRSA	0	2	Penicillins	22.75	6.77778	3	6	3
ICU2	36	409	540	73	87	MRSA	1	4	Penicillins	0	0	0	0	0
ICU2	37	414	550	82	96	MRSA	2	3	Penicillins	57.3333	17.9333	4	15	4
ICU2	38	410	546	91	104	MRSA	1	1	Penicillins	37.1667	21.2667	3	16	3
ICU2	39	492	633	90	102	MRSA	0	0	Penicillins	0	0	0	0	0
ICU2	40	372	505	78	94	MRSA	0	0	Penicillins	47.3333	16.4111	5	18	6
ICU2	41	402	555	91	104	MRSA	1	1	Penicillins	57.8056	16.675	5	21	5
ICU2	42	433	582	88	101	MRSA	2	4	Penicillins	12	4	1	3	1
ICU2	43	434	561	83	94	MRSA	0	1	Penicillins	34	11.1111	2	7	2
ICU2	44	384	522	89	100	MRSA	0	1	Penicillins	24	6.66667	1	4	1
ICU2	45	412	525	70	83	MRSA	0	0	Penicillins	9.66667	2.87778	3	5	3
ICU2	46	377	519	91	101	MRSA	0	1	Penicillins	9.77778	5.28889	3	6	3
ICU2	47	386	525	83	97	MRSA	0	1	Penicillins	6	1.66667	1	2	1
ICU2	48	379	522	87	98	MRSA	2	2	Penicillins	86.3333	24.0778	3	17	3
ICU2	49	349	494	84	94	MRSA	0	0	Penicillins	48	16	2	12	2
ICU2	50	383	526	85	97	MRSA	1	1	Penicillins	45.2222	13.8333	3	13	3
ICU2	51	390	528	84	97	MRSA	0	2	Penicillins	4	1.33333	1	1	1
ICU2	52	423	577	101	108	MRSA	1	1	Penicillins	42	13.3333	2	7	2
ICU3	1	440	643	126	146	MRSA	0	0	Penicillins	0.75	0.222222	2	2	2
ICU3	2	385	625	161	177	MRSA	1	1	Penicillins	41.1111	13.2	10	16	10
ICU3	3	472	665	123	144	MRSA	1	1	Penicillins	31.4444	9.34444	3	12	3
ICU3	4	456	610	104	122	MRSA	2	2	Penicillins	111.083	33.8028	6	38	6
ICU3	5	469	638	112	130	MRSA	0	0	Penicillins	9	2.5	4	6	4
ICU3	6	393	559	118	136	MRSA	0	0	Penicillins	6.5	2.13889	2	2	2
ICU3	7	354	558	139	153	MRSA	2	3	Penicillins	14.5833	4.55278	4	7	4
ICU3	8	427	625	126	146	MRSA	2	2	Penicillins	6.5	1.80556	2	3	2
ICU3	9	496	723	149	168	MRSA	1	1	Penicillins	13	3.9	1	3	1
ICU3	10	408	575	114	130	MRSA	0	1	Penicillins	208.25	68.9194	7	40	7
ICU3	11	462	658	128	145	MRSA	1	0	Penicillins	124.1	38.4756	4	33	4
ICU3	12	455	643	124	143	MRSA	3	3	Penicillins	46.5	12.9167	6	14	6
ICU3	13	319	511	134	147	MRSA	0	0	Penicillins	10.5	2.91667	3	4	3
ICU3	14	303	526	141	150	MRSA	0	1	Penicillins	21.5	6.88889	3	5	3
ICU3	15	405	584	123	142	MRSA	1	1	Penicillins	15.5	6.13889	4	6	4
ICU3	16	434	607	113	127	MRSA	0	0	Penicillins	30.5	10.1389	2	6	3
ICU3	17	485	627	87	108	MRSA	0	0	Penicillins	46	15.2222	2	13	2
ICU3	18	424	570	93	110	MRSA	1	1	Penicillins	11.5	4.11111	2	7	3
ICU3	19	388	557	109	127	MRSA	1	1	Penicillins	3	1.61111	2	3	2
ICU3	20	305	500	141	154	MRSA	0	0	Penicillins	46.5	15.2444	5	16	5
ICU3	21	413	621	137	160	MRSA	0	0	Penicillins	20	14.5867	4	17	5
ICU3	22	473	650	121	135	MRSA	0	0	Penicillins	54	18	1	9	1
ICU3	23	374	529	102	118	MRSA	0	0	Penicillins	15	4.16667	3	6	3
ICU3	24	422	612	124	143	MRSA	1	1	Penicillins	4	1.11111	1	2	1
ICU3	25	427	621	128	142	MRSA	1	2	Penicillins	2	0.555556	1	1	1
ICU3	26	473	647	123	136	MRSA	1	1	Penicillins	128.667	42.1667	3	25	3
ICU3	27	425	590	104	125	MRSA	0	0	Penicillins	194.667	61.6333	7	41	8
ICU3	28	411	608	132	149	MRSA	1	1	Penicillins	32	10.5556	3	7	3
ICU3	29	498	662	109	128	MRSA	0	0	Penicillins	58	17.4	5	17	5
ICU3	30	576	720	90	107	MRSA	0	0	Penicillins	0	0	0	0	0
ICU3	31	446	631	121	141	MRSA	1	1	Penicillins	10.5	2.91667	3	5	3
ICU3	32	402	590	122	143	MRSA	1	1	Penicillins	0	0	0	0	0
ICU3	33	347	559	138	157	MRSA	1	1	Penicillins	11	5.95	2	5	2
ICU3	34	454	661	138	155	MRSA	0	1	Penicillins	0	0	0	0	0
ICU3	35	471	683	147	167	MRSA	0	0	Penicillins	0	0	0	0	0
ICU3	36	442	602	112	131	MRSA	1	1	Penicillins	23.25	18.6806	3	17	3
ICU3	37	434	647	145	160	MRSA	0	1	Penicillins	20	6.22222	4	6	4
ICU3	38	450	659	146	161	MRSA	1	1	Penicillins	18.1667	5.09444	4	6	4
ICU3	39	508	721	145	153	MRSA	0	0	Penicillins	19.5	5.41667	2	11	2
ICU3	40	409	567	93	113	MRSA	1	1	Penicillins	35	10.0111	2	14	2
ICU3	41	443	575	91	110	MRSA	1	1	Penicillins	8	2.22222	2	4	2
ICU3	42	402	580	127	140	MRSA	2	2	Penicillins	9	2.5	3	5	3
ICU3	43	405	569	109	126	MRSA	0	0	Penicillins	24.3333	7	4	11	4
ICU3	44	381	552	121	132	MRSA	0	1	Penicillins	30.8333	9.66111	5	10	5
ICU3	45	359	542	115	132	MRSA	0	0	Penicillins	1	0.277778	1	1	1
ICU3	46	398	563	116	133	MRSA	1	1	Penicillins	24	7.33333	2	5	2
ICU3	47	369	550	130	143	MRSA	1	1	Penicillins	44	13.2222	5	13	5
ICU3	48	411	579	112	128	MRSA	0	0	Penicillins	71.3333	20.4889	6	20	6
ICU3	49	432	561	91	105	MRSA	0	0	Penicillins	103	32.2778	3	22	4
ICU3	50	418	567	107	125	MRSA	1	1	Penicillins	88.5	28.1389	5	23	5
ICU3	51	387	562	119	133	MRSA	1	1	Penicillins	6.15	1.89744	3	4	2
ICU3	52	388	612	150	161	MRSA	0	0	Penicillins	25	7.61111	6	10	6
ICU4	1	84	183	61	64	MRSA	0	0	Penicillins	0	0	0	0	0
ICU4	2	113	226	69	72	MRSA	0	0	Penicillins	34.5	14.5556	3	11	4
ICU4	3	88	181	54	61	MRSA	0	0	Penicillins	0	0	0	0	0
ICU4	4	55	147	59	60	MRSA	0	0	Penicillins	20	7.33333	2	5	2
ICU4	5	87	179	53	54	MRSA	0	0	Penicillins	14	7.55556	3	6	3
ICU4	6	94	194	61	64	MRSA	0	0	Penicillins	24	7.77778	2	6	3
ICU4	7	74	192	69	72	MRSA	0	0	Penicillins	48.5	15.95	2	10	2
ICU4	8	102	210	61	68	MRSA	0	0	Penicillins	1.5	1.33333	1	1	1
ICU4	9	88	185	60	68	MRSA	0	0	Penicillins	29.4167	11.475	3	10	3
ICU4	10	120	214	53	61	MRSA	0	0	Penicillins	55.5	16.7611	4	14	4
ICU4	11	116	222	61	64	MRSA	0	0	Penicillins	6	2	1	1	1
ICU4	12	98	190	62	65	MRSA	0	0	Penicillins	0	0	0	0	0
ICU4	13	129	227	60	67	MRSA	0	0	Penicillins	0	0	0	0	0
ICU4	14	103	187	57	55	MRSA	0	0	Penicillins	0	0	0	0	0
ICU4	15	83	186	67	74	MRSA	0	0	Penicillins	5.5	4.27778	2	4	2
ICU4	16	114	233	73	73	MRSA	0	0	Penicillins	0	0	0	0	0
ICU4	17	142	263	67	73	MRSA	0	0	Penicillins	1	0.666667	1	1	1
ICU4	18	110	231	67	72	MRSA	0	0	Penicillins	3	1	1	1	1
ICU4	19	85	206	72	72	MRSA	0	0	Penicillins	2	0.666667	1	1	1
ICU4	20	109	237	71	76	MRSA	0	0	Penicillins	4	1.11111	1	2	1
ICU4	21	112	219	62	66	MRSA	0	0	Penicillins	0	0	0	0	0
ICU4	22	131	212	48	50	MRSA	0	0	Penicillins	0	0	0	0	0
ICU4	23	92	185	55	58	MRSA	0	0	Penicillins	0	0	0	0	0
ICU4	24	88	215	76	77	MRSA	0	0	Penicillins	10	3.33333	1	5	1
ICU4	25	105	198	57	62	MRSA	0	1	Penicillins	138	46	1	23	1
ICU4	26	117	232	69	74	MRSA	0	0	Penicillins	74	24.6667	4	15	4
ICU4	27	131	217	51	57	MRSA	0	0	Penicillins	4.41667	1.275	2	4	2
ICU4	28	121	228	65	69	MRSA	0	0	Penicillins	0	0	0	0	0
ICU4	29	151	261	66	75	MRSA	0	0	Penicillins	0	0	0	0	0
ICU4	30	169	273	62	67	MRSA	0	0	Penicillins	12	4	1	3	1
ICU4	31	164	255	58	62	MRSA	0	0	Penicillins	0	0	0	0	0
ICU4	32	147	260	81	71	MRSA	0	0	Penicillins	28	10.6667	2	12	1
ICU4	33	126	269	94	94	MRSA	0	0	Penicillins	5	4.44444	2	5	2
ICU4	34	122	256	98	85	MRSA	0	0	Penicillins	18	5	1	3	1
ICU4	35	137	294	99	101	MRSA	0	0	Penicillins	0	0	0	0	0
ICU4	36	147	267	84	82	MRSA	0	0	Penicillins	6	5.33333	1	3	1
ICU4	37	162	296	94	92	MRSA	0	0	Penicillins	0	0	0	0	0
ICU4	38	172	312	95	91	MRSA	0	0	Penicillins	12.5	6.22222	1	5	2
ICU4	39	196	353	113	102	MRSA	0	0	Penicillins	0	0	0	0	0
ICU4	40	141	262	76	74	MRSA	0	0	Penicillins	0.5	0.444444	1	1	1
ICU4	41	163	290	92	89	MRSA	0	0	Penicillins	8	2.22222	1	2	1
ICU4	42	160	290	93	90	MRSA	0	0	Penicillins	1.5	1.33333	1	1	1
ICU4	43	145	266	76	83	MRSA	0	0	Penicillins	83.3333	27.2	2	15	2
ICU4	44	102	154	26	30	MRSA	0	0	Penicillins	0	0	0	0	0
ICU4	45	111	187	48	51	MRSA	0	0	Penicillins	0	0	0	0	0
ICU4	46	106	156	32	38	MRSA	0	0	Penicillins	0	0	0	0	0
ICU4	47	75	133	37	40	MRSA	0	0	Penicillins	12	4	1	2	1
ICU4	48	88	171	47	51	MRSA	0	0	Penicillins	30	10	1	5	1
ICU4	49	81	151	46	42	MRSA	0	0	Penicillins	0	0	0	0	0
ICU4	50	114	176	41	44	MRSA	0	0	Penicillins	1.5	1.33333	1	1	1
ICU4	51	74	167	58	61	MRSA	0	0	Penicillins	0	0	0	0	0
ICU4	52	92	196	64	71	MRSA	0	0	Penicillins	0	0	0	0	0
NICU2	1	362	415	30	42	MRSA	0	0	Penicillins	6.72725	39.5813	15	71	15
NICU2	2	575	648	39	55	MRSA	0	0	Penicillins	12.2379	63.7799	22	106	24
NICU2	3	565	623	34	54	MRSA	0	0	Penicillins	11.5225	52.8764	16	78	16
NICU2	4	630	687	32	53	MRSA	0	0	Penicillins	6.32885	32.0167	15	55	15
NICU2	5	590	649	36	54	MRSA	0	0	Penicillins	10.7843	63.4512	23	100	26
NICU2	6	551	606	34	55	MRSA	0	0	Penicillins	13.5597	78.7562	16	84	17
NICU2	7	497	571	37	60	MRSA	0	0	Penicillins	7.193	59.0486	14	61	14
NICU2	8	498	536	25	44	MRSA	0	0	Penicillins	6.7035	51.63	10	52	10
NICU2	9	590	652	29	49	MRSA	0	0	Penicillins	16.8545	88.6557	20	99	21
NICU2	10	546	593	27	47	MRSA	0	0	Penicillins	7.634	58.9747	16	78	19
NICU2	11	586	647	34	49	MRSA	0	0	Penicillins	7.3094	34.7652	13	71	16
NICU2	12	597	657	34	53	MRSA	0	0	Penicillins	7.7465	37.2069	13	68	14
NICU2	13	587	636	29	49	MRSA	0	0	Penicillins	10.058	45.3401	15	76	16
NICU2	14	541	597	28	45	MRSA	0	0	Penicillins	8.0876	42.7094	14	72	16
NICU2	15	457	530	43	56	MRSA	0	0	Penicillins	9.58965	73.1084	22	99	24
NICU2	16	509	561	29	46	MRSA	0	0	Penicillins	4.3584	33.556	12	60	13
NICU2	17	459	526	35	51	MRSA	0	0	Penicillins	7.4555	51.6692	12	64	13
NICU2	18	506	562	33	50	MRSA	0	0	Penicillins	6.225	46.8606	11	49	12
NICU2	19	556	600	26	43	MRSA	0	0	Penicillins	5.075	44.465	12	52	13
NICU2	20	554	615	35	53	MRSA	0	0	Penicillins	5.23	36.0917	10	50	11
NICU2	21	537	584	28	46	MRSA	0	0	Penicillins	4.9475	40.4458	11	52	13
NICU2	22	566	628	33	50	MRSA	0	0	Penicillins	7.02837	34.2735	16	59	17
NICU2	23	444	477	21	42	MRSA	0	0	Penicillins	4.10025	22.7217	12	38	12
NICU2	24	536	572	24	38	MRSA	0	0	Penicillins	4.97775	19.3311	9	51	11
NICU2	25	480	535	37	47	MRSA	0	0	Penicillins	13.348	86.9744	14	77	15
NICU2	26	641	704	33	55	MRSA	0	0	Penicillins	7.4135	49.3296	15	58	15
NICU2	27	427	487	32	53	MRSA	0	0	Penicillins	6.73655	43.1842	18	67	19
NICU2	28	543	589	25	44	MRSA	0	0	Penicillins	7.6549	62.0169	15	73	16
NICU2	29	528	572	25	43	MRSA	0	0	Penicillins	2.43	18.8067	9	31	9
NICU2	30	559	602	25	42	MRSA	0	0	Penicillins	8.0995	58.5067	14	70	15
NICU2	31	436	500	37	53	MRSA	0	0	Penicillins	2.751	17.0726	11	31	11
NICU2	32	510	562	28	46	MRSA	0	0	Penicillins	8.8325	58.0756	15	57	15
NICU2	33	523	573	29	46	MRSA	0	0	Penicillins	4.3348	28.3869	11	29	11
NICU2	34	557	620	39	54	MRSA	0	0	Penicillins	10.2011	57.8746	21	82	21
NICU2	35	579	641	33	54	MRSA	0	0	Penicillins	6.3965	52.1133	15	61	16
NICU2	36	509	554	29	48	MRSA	0	0	Penicillins	7.424	74.0317	14	68	14
NICU2	37	512	583	38	59	MRSA	0	1	Penicillins	7.8775	66.3822	19	60	21
NICU2	38	504	557	29	48	MRSA	0	0	Penicillins	14.2235	69.6406	17	73	17
NICU2	39	471	530	34	49	MRSA	0	0	Penicillins	4.66	40.6667	13	58	14
NICU2	40	493	540	25	40	MRSA	0	0	Penicillins	8.8457	89.068	19	85	21
NICU2	41	577	632	34	48	MRSA	0	0	Penicillins	7.2875	50.0656	14	82	15
NICU2	42	519	597	43	59	MRSA	0	0	Penicillins	7.84125	71.1861	22	94	22
NICU2	43	503	559	32	50	MRSA	0	0	Penicillins	4.282	30.865	10	43	10
NICU2	44	462	533	39	57	MRSA	0	0	Penicillins	3.98825	23.4056	11	48	14
NICU2	45	473	544	38	52	MRSA	0	0	Penicillins	8.89057	43.4336	17	62	17
NICU2	46	618	669	31	49	MRSA	0	0	Penicillins	5.4785	34.5342	14	55	18
NICU2	47	618	699	47	66	MRSA	0	0	Penicillins	8.3115	61.1489	26	73	26
NICU2	48	515	579	33	57	MRSA	0	0	Penicillins	13.332	101.508	20	87	22
NICU2	49	478	532	31	49	MRSA	0	0	Penicillins	7.728	73.4617	20	79	22
NICU2	50	576	639	37	57	MRSA	0	0	Penicillins	6.68718	54.4848	14	60	16
NICU2	51	565	615	30	47	MRSA	0	0	Penicillins	6.848	58.4689	13	79	18
NICU2	52	655	713	39	53	MRSA	0	0	Penicillins	16.8975	83.8319	26	153	30
NICU3	1	411	506	54	71	MRSA	0	0	Penicillins	18.7746	185.373	47	191	54
NICU3	2	414	502	52	69	MRSA	0	0	Penicillins	18.8601	196.441	44	204	58
NICU3	3	402	489	50	64	MRSA	0	0	Penicillins	18.9125	207.628	42	231	61
NICU3	4	408	483	46	58	MRSA	0	0	Penicillins	17.6384	177.627	42	199	56
NICU3	5	449	532	54	69	MRSA	0	0	Penicillins	17.9363	146.927	42	167	52
NICU3	6	389	478	50	67	MRSA	0	0	Penicillins	24.5559	182.876	42	233	62
NICU3	7	424	506	47	61	MRSA	0	0	Penicillins	18.6184	220.272	45	244	63
NICU3	8	436	515	48	64	MRSA	0	0	Penicillins	20.027	215.94	45	223	67
NICU3	9	434	527	53	69	MRSA	0	0	Penicillins	19.7452	205.225	42	198	57
NICU3	10	461	532	44	63	MRSA	0	0	Penicillins	23.8973	222.162	47	240	72
NICU3	11	421	507	54	70	MRSA	0	0	Penicillins	15.9321	144.696	45	166	52
NICU3	12	448	556	68	82	MRSA	0	0	Penicillins	21.5746	188.271	47	229	57
NICU3	13	438	525	51	69	MRSA	0	0	Penicillins	14.1969	175.733	45	181	55
NICU3	14	449	513	38	56	MRSA	1	1	Penicillins	16.7485	188.703	33	222	49
NICU3	15	400	469	43	56	MRSA	0	0	Penicillins	16.8489	150.361	36	191	54
NICU3	16	425	498	37	56	MRSA	0	0	Penicillins	15.8744	174.259	43	196	51
NICU3	17	428	478	31	48	MRSA	0	0	Penicillins	22.7363	198.085	36	234	57
NICU3	18	372	448	47	61	MRSA	0	0	Penicillins	14.4872	137.351	38	170	48
NICU3	19	365	463	57	69	MRSA	0	0	Penicillins	16.5239	148.961	44	174	54
NICU3	20	460	524	36	53	MRSA	0	0	Penicillins	16.7482	182.185	36	189	49
NICU3	21	480	556	47	63	MRSA	0	0	Penicillins	10.7771	135.149	34	185	40
NICU3	22	471	551	41	60	MRSA	0	0	Penicillins	22.8041	229.447	45	274	62
NICU3	23	415	499	56	73	MRSA	0	0	Penicillins	25.6145	232.57	51	303	68
NICU3	24	443	518	45	60	MRSA	0	0	Penicillins	21.7637	217.276	42	246	65
NICU3	25	474	601	72	88	MRSA	0	0	Penicillins	18.4124	177.252	56	198	64
NICU3	26	582	688	59	78	MRSA	0	0	Penicillins	29.5174	235.318	54	276	64
NICU3	27	423	515	52	73	MRSA	0	0	Penicillins	15.6061	145.438	40	171	50
NICU3	28	476	571	55	73	MRSA	0	0	Penicillins	22.5907	231.527	51	270	70
NICU3	29	492	590	58	77	MRSA	0	0	Penicillins	21.7352	176.549	50	212	67
NICU3	30	516	631	61	82	MRSA	0	0	Penicillins	19.7868	197.036	51	230	65
NICU3	31	558	698	78	97	MRSA	0	0	Penicillins	28.1096	230.988	61	273	68
NICU3	32	656	738	45	68	MRSA	0	0	Penicillins	21.256	173.333	47	198	57
NICU3	33	540	642	62	84	MRSA	0	0	Penicillins	20.3869	150.046	45	171	56
NICU3	34	430	530	64	80	MRSA	0	0	Penicillins	19.4569	185.186	52	200	66
NICU3	35	508	612	58	78	MRSA	0	0	Penicillins	20.0339	209.352	51	229	71
NICU3	36	490	585	57	76	MRSA	1	1	Penicillins	28.0951	273.108	52	282	65
NICU3	37	494	614	69	85	MRSA	0	0	Penicillins	25.2436	207.592	59	249	75
NICU3	38	426	537	63	85	MRSA	0	0	Penicillins	25.6697	195.096	52	225	73
NICU3	39	426	537	69	87	MRSA	0	0	Penicillins	21.1633	205.909	49	248	69
NICU3	40	371	462	51	67	MRSA	0	0	Penicillins	22.6074	212.045	44	239	54
NICU3	41	448	541	53	73	MRSA	0	0	Penicillins	20.0918	226.78	42	225	65
NICU3	42	455	532	43	63	MRSA	0	0	Penicillins	15.4338	130.881	30	148	38
NICU3	43	404	477	40	57	MRSA	0	0	Penicillins	16.0977	147.68	33	181	49
NICU3	44	430	519	53	67	MRSA	1	1	Penicillins	20.89	188.161	46	229	68
NICU3	45	401	491	48	65	MRSA	0	0	Penicillins	24.0771	216.732	55	252	74
NICU3	46	349	476	72	86	MRSA	0	0	Penicillins	19.7114	180.872	47	193	55
NICU3	47	540	624	45	64	MRSA	0	0	Penicillins	16.0584	156.579	37	172	45
NICU3	48	505	581	46	67	MRSA	0	0	Penicillins	22.5861	179.409	42	203	48
NICU3	49	481	570	50	66	MRSA	0	0	Penicillins	18.9166	202.713	46	213	60
NICU3	50	558	646	53	73	MRSA	0	0	Penicillins	12.7119	147.434	39	171	49
NICU3	51	444	515	42	60	MRSA	0	0	Penicillins	10.3762	109.385	27	122	42
NICU3	52	397	479	46	63	MRSA	0	0	Penicillins	12.4011	136.134	24	153	38
PICU2	1	340	477	88	102	MRSA	0	0	Penicillins	53.7698	58.6369	21	77	24
PICU2	2	325	431	64	77	MRSA	0	0	Penicillins	35.1016	60.1797	17	85	24
PICU2	3	266	375	75	83	MRSA	0	0	Penicillins	36.6869	47.8239	12	57	17
PICU2	4	273	389	74	87	MRSA	0	0	Penicillins	67.0136	60.5214	24	79	24
PICU2	5	212	317	72	79	MRSA	0	0	Penicillins	19.953	32.386	15	48	17
PICU2	6	190	285	66	74	MRSA	0	0	Penicillins	41.1682	44.5372	12	59	13
PICU2	7	257	371	65	78	MRSA	0	0	Penicillins	50.6596	53.7019	16	66	18
PICU2	8	266	393	79	89	MRSA	0	1	Penicillins	42.533	76.5565	26	88	29
PICU2	9	283	422	83	94	MRSA	1	2	Penicillins	73.6961	65.5337	31	100	36
PICU2	10	272	383	70	81	MRSA	0	2	Penicillins	110.638	71.7751	26	85	29
PICU2	11	255	362	72	84	MRSA	0	0	Penicillins	43.8122	50.5495	21	68	23
PICU2	12	203	318	72	83	MRSA	1	1	Penicillins	50.402	83.4889	26	123	29
PICU2	13	214	293	52	64	MRSA	0	0	Penicillins	62.3499	110.766	15	151	19
PICU2	14	166	260	67	73	MRSA	0	0	Penicillins	53.993	66.5703	17	101	18
PICU2	15	176	268	63	72	MRSA	1	1	Penicillins	39.7817	30.9431	12	46	12
PICU2	16	143	231	54	60	MRSA	0	0	Penicillins	54.5618	65.5052	14	83	19
PICU2	17	186	264	51	58	MRSA	0	2	Penicillins	41.0834	51.4873	15	66	19
PICU2	18	294	374	50	60	MRSA	1	1	Penicillins	46.9359	63.2294	17	79	18
PICU2	19	208	287	55	63	MRSA	0	0	Penicillins	24.4776	39.9371	13	47	19
PICU2	20	263	341	53	62	MRSA	0	0	Penicillins	71.9366	94.6805	17	157	21
PICU2	21	257	342	53	63	MRSA	1	1	Penicillins	86.3971	106.895	17	125	22
PICU2	22	238	338	63	74	MRSA	0	0	Penicillins	36.624	65.5907	12	75	18
PICU2	23	208	301	60	70	MRSA	0	0	Penicillins	57.956	68.9855	18	86	24
PICU2	24	251	375	82	89	MRSA	0	1	Penicillins	51.2436	76.3046	21	76	26
PICU2	25	268	374	67	79	MRSA	0	0	Penicillins	38.2014	60.1996	24	72	28
PICU2	26	281	391	66	73	MRSA	1	2	Penicillins	24.735	41.0341	13	39	15
PICU2	27	296	393	66	75	MRSA	0	0	Penicillins	67.9757	107.162	13	119	18
PICU2	28	223	337	64	78	MRSA	2	3	Penicillins	92.5561	97.88	13	91	18
PICU2	29	231	335	68	74	MRSA	0	0	Penicillins	66.0155	37.8192	13	54	18
PICU2	30	242	315	52	60	MRSA	1	1	Penicillins	40.835	44.2413	13	63	17
PICU2	31	231	305	53	60	MRSA	0	0	Penicillins	43.1243	46.3279	16	75	20
PICU2	32	212	307	59	68	MRSA	1	1	Penicillins	79.5736	91.9347	20	94	24
PICU2	33	234	341	68	72	MRSA	0	0	Penicillins	86.6928	73.1821	19	77	20
PICU2	34	253	347	54	65	MRSA	0	0	Penicillins	71.5829	61.4988	21	71	25
PICU2	35	235	326	61	66	MRSA	0	0	Penicillins	32.7413	34.6928	9	40	12
PICU2	36	244	376	82	88	MRSA	0	0	Penicillins	76.1124	84.0567	24	102	28
PICU2	37	302	421	71	79	MRSA	0	0	Penicillins	58.4317	84.8187	21	95	28
PICU2	38	294	417	80	90	MRSA	0	0	Penicillins	108.894	74.6663	21	194	26
PICU2	39	263	429	99	108	MRSA	1	1	Penicillins	50.095	61.9764	17	82	21
PICU2	40	175	269	63	72	MRSA	0	0	Penicillins	47.4244	42.8787	17	59	21
PICU2	41	221	346	77	85	MRSA	0	1	Penicillins	29.5771	48.1181	17	68	18
PICU2	42	258	373	68	80	MRSA	0	0	Penicillins	107.608	72.2646	19	80	22
PICU2	43	214	311	61	72	MRSA	0	1	Penicillins	99.83	62.4851	14	59	15
PICU2	44	173	264	56	59	MRSA	0	0	Penicillins	34.5301	61.1511	14	71	18
PICU2	45	184	293	74	77	MRSA	0	0	Penicillins	30.02	45.3158	13	61	14
PICU2	46	214	316	63	71	MRSA	0	0	Penicillins	88.4463	77.4157	17	95	19
PICU2	47	255	358	61	72	MRSA	0	0	Penicillins	96.2033	84.6743	22	89	32
PICU2	48	267	353	51	64	MRSA	1	1	Penicillins	34.86	30.2869	13	32	14
PICU2	49	243	314	44	52	MRSA	0	0	Penicillins	34.025	35.6768	12	36	13
PICU2	50	235	337	67	76	MRSA	0	0	Penicillins	115.093	81.3269	25	96	29
PICU2	51	249	370	71	81	MRSA	0	0	Penicillins	35.44	52.0959	20	83	22
PICU2	52	178	265	63	73	MRSA	0	0	Penicillins	34.23	61.0455	13	102	16
NICU1	1	406	456	30	42	QRC	0	0	Quinolones	0	0	0	0	0
NICU1	2	395	445	26	41	QRC	0	0	Quinolones	0	0	0	0	0
NICU1	3	367	428	34	48	QRC	0	0	Quinolones	0	0	0	0	0
NICU1	4	385	459	41	54	QRC	0	0	Quinolones	0	0	0	0	0
NICU1	5	420	474	29	43	QRC	0	0	Quinolones	0	0	0	0	0
NICU1	6	451	504	29	44	QRC	0	0	Quinolones	0	0	0	0	0
NICU1	7	412	471	33	46	QRC	0	0	Quinolones	0	0	0	0	0
NICU1	8	370	428	32	46	QRC	0	0	Quinolones	0	0	0	0	0
NICU1	9	314	368	32	40	QRC	0	0	Quinolones	0	0	0	0	0
NICU1	10	423	470	27	40	QRC	0	0	Quinolones	0	0	0	0	0
NICU1	11	423	468	26	37	QRC	0	0	Quinolones	0	0	0	0	0
NICU1	12	433	474	25	39	QRC	0	0	Quinolones	0	0	0	0	0
NICU1	13	412	460	28	41	QRC	0	0	Quinolones	0	0	0	0	0
NICU1	14	478	524	26	44	QRC	0	0	Quinolones	0.184	3.06667	1	6	1
NICU1	15	464	507	24	39	QRC	0	0	Quinolones	0.708	13.725	1	21	4
NICU1	16	378	430	31	43	QRC	0	0	Quinolones	0	0	0	0	0
NICU1	17	356	411	27	42	QRC	0	0	Quinolones	0	0	0	0	0
NICU1	18	398	456	32	43	QRC	0	0	Quinolones	0	0	0	0	0
NICU1	19	453	508	27	44	QRC	0	0	Quinolones	0	0	0	0	0
NICU1	20	424	488	35	49	QRC	0	0	Quinolones	0	0	0	0	0
NICU1	21	404	466	34	47	QRC	0	0	Quinolones	0	0	0	0	0
NICU1	22	450	511	31	48	QRC	0	0	Quinolones	0	0	0	0	0
NICU1	23	414	451	18	36	QRC	0	0	Quinolones	0	0	0	0	0
NICU1	24	443	479	20	34	QRC	0	0	Quinolones	0	0	0	0	0
NICU1	25	393	456	35	44	QRC	0	0	Quinolones	0	0	0	0	0
NICU1	26	421	462	24	39	QRC	0	0	Quinolones	0	0	0	0	0
NICU1	27	346	395	27	41	QRC	0	0	Quinolones	0	0	0	0	0
NICU1	28	393	437	24	36	QRC	0	0	Quinolones	0	0	0	0	0
NICU1	29	345	396	27	41	QRC	0	0	Quinolones	0	0	0	0	0
NICU1	30	357	408	28	42	QRC	0	0	Quinolones	0.075	0.104167	1	1	1
NICU1	31	389	439	27	40	QRC	0	0	Quinolones	1.125	1.5625	1	15	1
NICU1	32	380	429	27	41	QRC	0	0	Quinolones	2.256	14.1	1	12	1
NICU1	33	411	461	29	42	QRC	0	0	Quinolones	0.564	3.525	1	3	1
NICU1	34	450	502	30	42	QRC	0	0	Quinolones	0	0	0	0	0
NICU1	35	462	526	33	50	QRC	0	0	Quinolones	0	0	0	0	0
NICU1	36	467	532	34	50	QRC	0	0	Quinolones	0	0	0	0	0
NICU1	37	502	539	22	37	QRC	0	0	Quinolones	0	0	0	0	0
NICU1	38	452	493	19	35	QRC	0	0	Quinolones	0	0	0	0	0
NICU1	39	487	538	29	46	QRC	0	0	Quinolones	0	0	0	0	0
NICU1	40	386	436	25	41	QRC	0	0	Quinolones	0	0	0	0	0
NICU1	41	479	530	31	47	QRC	0	0	Quinolones	0	0	0	0	0
NICU1	42	473	522	27	42	QRC	0	0	Quinolones	0	0	0	0	0
NICU1	43	413	468	33	49	QRC	0	0	Quinolones	0	0	0	0	0
NICU1	44	391	457	37	50	QRC	0	0	Quinolones	0	0	0	0	0
NICU1	45	448	490	22	37	QRC	0	0	Quinolones	0	0	0	0	0
NICU1	46	431	486	30	47	QRC	0	0	Quinolones	0	0	0	0	0
NICU1	47	461	523	37	49	QRC	0	0	Quinolones	0	0	0	0	0
NICU1	48	473	519	25	39	QRC	0	0	Quinolones	0	0	0	0	0
NICU1	49	454	497	24	41	QRC	0	0	Quinolones	0	0	0	0	0
NICU1	50	387	451	35	51	QRC	0	0	Quinolones	0	0	0	0	0
NICU1	51	396	441	24	38	QRC	0	0	Quinolones	0	0	0	0	0
NICU1	52	448	516	38	49	QRC	0	0	Quinolones	0	0	0	0	0
PICU1	1	116	200	56	61	QRC	0	0	Quinolones	0	0	0	0	0
PICU1	2	141	222	53	59	QRC	0	0	Quinolones	6.6	4.84545	1	6	1
PICU1	3	198	270	51	55	QRC	0	0	Quinolones	0	0	0	0	0
PICU1	4	184	252	48	57	QRC	0	0	Quinolones	0	0	0	0	0
PICU1	5	136	199	47	53	QRC	0	0	Quinolones	0	0	0	0	0
PICU1	6	137	214	51	58	QRC	0	0	Quinolones	0	0	0	0	0
PICU1	7	142	221	57	61	QRC	0	0	Quinolones	1.6	0.91638	1	4	1
PICU1	8	160	247	51	56	QRC	0	0	Quinolones	0	0	0	0	0
PICU1	9	203	298	57	61	QRC	0	0	Quinolones	0	0	0	0	0
PICU1	10	218	305	59	70	QRC	0	0	Quinolones	0	0	0	0	0
PICU1	11	165	248	52	59	QRC	0	0	Quinolones	0	0	0	0	0
PICU1	12	163	245	55	60	QRC	0	0	Quinolones	0	0	0	0	0
PICU1	13	204	283	52	59	QRC	0	0	Quinolones	0	0	0	0	0
PICU1	14	155	245	62	69	QRC	0	0	Quinolones	0	0	0	0	0
PICU1	15	132	207	51	58	QRC	0	0	Quinolones	0	0	0	0	0
PICU1	16	158	226	46	54	QRC	0	0	Quinolones	4.825	7.26078	3	12	3
PICU1	17	110	174	42	48	QRC	0	0	Quinolones	3.675	4.43347	2	6	2
PICU1	18	123	196	52	56	QRC	0	0	Quinolones	4	2.77778	1	5	1
PICU1	19	133	211	53	58	QRC	0	0	Quinolones	0	0	0	0	0
PICU1	20	181	242	44	50	QRC	0	0	Quinolones	0	0	0	0	0
PICU1	21	159	226	48	54	QRC	0	0	Quinolones	1.6	0.42328	1	2	1
PICU1	22	177	265	51	59	QRC	0	0	Quinolones	0	0	0	0	0
PICU1	23	143	206	46	50	QRC	0	0	Quinolones	0	0	0	0	0
PICU1	24	117	203	60	61	QRC	0	0	Quinolones	6.5	6.98925	1	5	1
PICU1	25	161	255	56	59	QRC	0	0	Quinolones	0	0	0	0	0
PICU1	26	188	256	47	53	QRC	0	0	Quinolones	0	0	0	0	0
PICU1	27	149	210	43	49	QRC	0	0	Quinolones	0	0	0	0	0
PICU1	28	84	155	52	56	QRC	0	0	Quinolones	0	0	0	0	0
PICU1	29	122	188	44	46	QRC	0	0	Quinolones	0	0	0	0	0
PICU1	30	110	177	45	49	QRC	0	0	Quinolones	0	0	0	0	0
PICU1	31	187	242	36	41	QRC	0	0	Quinolones	0	0	0	0	0
PICU1	32	154	226	54	54	QRC	0	0	Quinolones	0	0	0	0	0
PICU1	33	157	233	55	62	QRC	0	0	Quinolones	0	0	0	0	0
PICU1	34	123	214	66	70	QRC	0	0	Quinolones	0	0	0	0	0
PICU1	35	172	247	49	56	QRC	0	0	Quinolones	0	0	0	0	0
PICU1	36	185	256	49	57	QRC	0	0	Quinolones	0	0	0	0	0
PICU1	37	137	220	52	60	QRC	0	0	Quinolones	0	0	0	0	0
PICU1	38	113	208	66	68	QRC	0	0	Quinolones	0	0	0	0	0
PICU1	39	136	206	53	52	QRC	0	0	Quinolones	0	0	0	0	0
PICU1	40	140	199	37	40	QRC	0	0	Quinolones	0	0	0	0	0
PICU1	41	171	250	50	57	QRC	0	0	Quinolones	0	0	0	0	0
PICU1	42	167	237	46	49	QRC	0	0	Quinolones	0	0	0	0	0
PICU1	43	124	199	53	57	QRC	0	0	Quinolones	0	0	0	0	0
PICU1	44	121	185	43	49	QRC	0	0	Quinolones	0	0	0	0	0
PICU1	45	127	214	55	58	QRC	0	0	Quinolones	0	0	0	0	0
PICU1	46	141	206	45	47	QRC	0	0	Quinolones	0	0	0	0	0
PICU1	47	158	239	58	57	QRC	0	0	Quinolones	0.5	2.08333	1	1	1
PICU1	48	151	239	61	61	QRC	0	0	Quinolones	0	0	0	0	0
PICU1	49	157	205	35	38	QRC	0	0	Quinolones	0.5	0.537634	1	1	1
PICU1	50	225	293	48	47	QRC	0	0	Quinolones	0	0	0	0	0
PICU1	51	189	265	55	56	QRC	0	0	Quinolones	0	0	0	0	0
PICU1	52	197	287	55	64	QRC	0	0	Quinolones	0	0	0	0	0
ICU1	1	56	131	45	45	QRC	0	0	Quinolones	17.3	15.8333	5	16	5
ICU1	2	64	149	53	55	QRC	0	0	Quinolones	0	0	0	0	0
ICU1	3	99	164	37	42	QRC	0	0	Quinolones	2	2	1	2	1
ICU1	4	72	141	41	46	QRC	0	0	Quinolones	7	7	1	7	1
ICU1	5	74	165	50	55	QRC	0	0	Quinolones	7	7	3	9	3
ICU1	6	80	166	49	52	QRC	0	0	Quinolones	19	19	4	21	4
ICU1	7	88	161	45	47	QRC	0	0	Quinolones	17.3	14.6111	4	18	5
ICU1	8	50	132	47	50	QRC	0	0	Quinolones	23.4	21.4444	6	22	6
ICU1	9	93	168	44	47	QRC	0	0	Quinolones	7.7	6.72222	3	7	3
ICU1	10	92	158	37	44	QRC	0	0	Quinolones	5	5	2	5	2
ICU1	11	65	154	52	56	QRC	0	0	Quinolones	8	8	2	8	2
ICU1	12	76	153	44	49	QRC	0	0	Quinolones	7	7	2	7	2
ICU1	13	67	135	43	43	QRC	0	0	Quinolones	8.2	7.22222	2	7	2
ICU1	14	64	156	54	56	QRC	0	0	Quinolones	13	13	5	13	5
ICU1	15	86	162	43	46	QRC	0	0	Quinolones	9.5	9.5	3	11	3
ICU1	16	63	162	58	64	QRC	0	0	Quinolones	0	0	0	0	0
ICU1	17	52	123	40	44	QRC	0	0	Quinolones	3.7	2.72222	2	3	2
ICU1	18	71	141	43	44	QRC	0	0	Quinolones	3.7	2.72222	2	3	2
ICU1	19	84	162	46	48	QRC	0	0	Quinolones	13	13	1	13	2
ICU1	20	59	140	51	50	QRC	0	0	Quinolones	10.5	10.5	4	12	4
ICU1	21	69	143	39	46	QRC	0	0	Quinolones	15	15	4	15	4
ICU1	22	55	130	45	47	QRC	0	0	Quinolones	7	7	2	7	2
ICU1	23	61	122	37	37	QRC	0	0	Quinolones	1.6	1.11111	1	1	1
ICU1	24	49	126	46	48	QRC	0	0	Quinolones	16.7	13.2778	3	13	4
ICU1	25	53	120	42	44	QRC	0	0	Quinolones	12	9.55556	4	9	4
ICU1	26	65	131	44	46	QRC	0	0	Quinolones	10	10	4	10	4
ICU1	27	55	121	39	43	QRC	0	0	Quinolones	14	14	6	14	6
ICU1	28	35	103	43	45	QRC	0	0	Quinolones	5.6	3.88889	1	4	1
ICU1	29	101	171	38	39	QRC	0	0	Quinolones	5	5	3	5	3
ICU1	30	96	172	48	50	QRC	0	0	Quinolones	7.1	6.61111	4	7	4
ICU1	31	47	118	45	42	QRC	0	0	Quinolones	7.6	7.11111	3	8	3
ICU1	32	51	113	37	35	QRC	0	0	Quinolones	2.5	2.5	2	5	2
ICU1	33	70	135	38	41	QRC	0	0	Quinolones	15	15	2	15	2
ICU1	34	59	134	41	46	QRC	0	1	Quinolones	18.2	17.2222	7	18	7
ICU1	35	62	124	39	40	QRC	0	0	Quinolones	10.4	8.44444	6	10	6
ICU1	36	58	112	35	33	QRC	0	0	Quinolones	7	7	2	7	2
ICU1	37	69	133	38	38	QRC	0	0	Quinolones	11.5	11.5	3	14	3
ICU1	38	58	132	43	46	QRC	0	0	Quinolones	9	9	2	9	2
ICU1	39	64	134	47	45	QRC	0	0	Quinolones	19.4	17.4444	6	19	7
ICU1	40	49	118	44	43	QRC	0	0	Quinolones	4	4	2	4	2
ICU1	41	63	135	43	44	QRC	0	0	Quinolones	0	0	0	0	0
ICU1	42	82	147	37	38	QRC	0	0	Quinolones	5.5	5.5	3	11	3
ICU1	43	71	135	38	40	QRC	0	0	Quinolones	14.5	12.0556	4	13	4
ICU1	44	59	131	50	49	QRC	0	0	Quinolones	10	7.55556	3	6	3
ICU1	45	47	134	55	54	QRC	0	0	Quinolones	7.6	7.11111	3	8	3
ICU1	46	49	116	43	44	QRC	0	0	Quinolones	10.9	10.1667	4	11	4
ICU1	47	61	126	38	40	QRC	0	0	Quinolones	1	1	1	1	1
ICU1	48	48	127	49	50	QRC	0	0	Quinolones	3	3	1	3	1
ICU1	49	50	127	49	48	QRC	0	0	Quinolones	8.5	8.5	2	11	2
ICU1	50	59	132	44	46	QRC	0	0	Quinolones	10.5	8.05556	3	7	3
ICU1	51	106	222	95	76	QRC	0	0	Quinolones	1.6	1.11111	1	2	1
ICU1	52	158	301	120	87	QRC	0	0	Quinolones	0	0	0	0	0
ICU2	1	357	549	115	133	QRC	0	0	Quinolones	81.95	61.75	18	64	21
ICU2	2	391	562	108	119	QRC	0	1	Quinolones	139.5	100.833	22	115	27
ICU2	3	315	509	121	132	QRC	1	1	Quinolones	67.3	53.6111	21	62	23
ICU2	4	425	599	110	126	QRC	0	0	Quinolones	80	66.5556	23	74	27
ICU2	5	386	538	100	112	QRC	0	0	Quinolones	157.6	122.889	23	123	27
ICU2	6	369	562	114	127	QRC	0	0	Quinolones	128.8	98	22	93	26
ICU2	7	381	564	108	122	QRC	1	1	Quinolones	130.15	98.8611	24	102	29
ICU2	8	407	590	110	133	QRC	0	0	Quinolones	80.4	67.4444	15	71	15
ICU2	9	395	554	93	109	QRC	0	0	Quinolones	96.8	79.4444	18	72	21
ICU2	10	468	598	84	99	QRC	0	0	Quinolones	154.85	125.583	24	131	25
ICU2	11	356	537	110	127	QRC	0	0	Quinolones	113.95	88.5278	20	94	23
ICU2	12	355	537	106	122	QRC	0	0	Quinolones	83.25	69.8056	20	73	24
ICU2	13	442	612	106	126	QRC	0	0	Quinolones	73.15	60.1944	19	67	21
ICU2	14	437	570	81	98	QRC	1	1	Quinolones	102.4	85.7778	21	85	23
ICU2	15	411	547	83	98	QRC	1	1	Quinolones	80.6	65.4444	16	68	17
ICU2	16	500	651	97	114	QRC	1	1	Quinolones	141.35	107.861	19	101	25
ICU2	17	411	555	92	108	QRC	0	0	Quinolones	50.8	39.5556	14	39	16
ICU2	18	391	552	99	114	QRC	1	1	Quinolones	67.3	52.3889	15	53	15
ICU2	19	398	556	97	109	QRC	2	2	Quinolones	77.3	59.9444	14	57	16
ICU2	20	427	562	81	102	QRC	0	0	Quinolones	94.8	72.5556	19	69	20
ICU2	21	394	548	97	113	QRC	0	0	Quinolones	65.4	54.8889	16	55	21
ICU2	22	372	519	90	100	QRC	0	0	Quinolones	124.9	96.0556	20	91	20
ICU2	23	362	485	76	89	QRC	0	0	Quinolones	126.4	98.7778	22	94	24
ICU2	24	383	547	96	113	QRC	1	1	Quinolones	74.4	57.7778	16	54	18
ICU2	25	424	601	99	118	QRC	0	0	Quinolones	85.15	62.4167	15	62	15
ICU2	26	391	530	90	103	QRC	0	0	Quinolones	94.6	69.6667	19	77	21
ICU2	27	396	543	92	106	QRC	0	0	Quinolones	66.2	56.6667	14	65	16
ICU2	28	416	573	96	112	QRC	2	2	Quinolones	56.4	49.5556	13	54	14
ICU2	29	453	644	111	130	QRC	0	0	Quinolones	92.9	71.3889	16	72	18
ICU2	30	593	730	88	100	QRC	0	0	Quinolones	41.4	34.5556	8	33	9
ICU2	31	491	619	76	90	QRC	0	1	Quinolones	41.6	33.7778	13	36	13
ICU2	32	403	514	68	81	QRC	0	0	Quinolones	83.3	61.0556	11	57	11
ICU2	33	405	552	89	100	QRC	0	0	Quinolones	70.9	56.7222	14	55	16
ICU2	34	444	592	90	105	QRC	0	0	Quinolones	115.3	89.3889	20	91	23
ICU2	35	481	583	71	83	QRC	1	2	Quinolones	69.6	52	16	50	17
ICU2	36	409	540	73	87	QRC	1	2	Quinolones	59.6	46.8889	15	48	17
ICU2	37	414	550	82	96	QRC	2	2	Quinolones	101.4	73.7778	15	64	16
ICU2	38	410	546	91	104	QRC	0	1	Quinolones	78.2	57.6667	12	52	12
ICU2	39	492	633	90	102	QRC	1	2	Quinolones	111.3	89.0556	20	86	24
ICU2	40	372	505	78	94	QRC	1	3	Quinolones	96	75	11	70	14
ICU2	41	402	555	91	104	QRC	0	1	Quinolones	54.8	46	14	44	15
ICU2	42	433	582	88	101	QRC	0	0	Quinolones	72	64.6667	17	64	17
ICU2	43	434	561	83	94	QRC	0	0	Quinolones	73.6	54.7778	18	61	18
ICU2	44	384	522	89	100	QRC	0	0	Quinolones	75.8	64.5556	16	65	17
ICU2	45	412	525	70	83	QRC	1	1	Quinolones	69.2	58.4444	16	57	16
ICU2	46	377	519	91	101	QRC	0	1	Quinolones	72.7	56.8111	17	60	16
ICU2	47	386	525	83	97	QRC	0	0	Quinolones	50.4	39.8889	14	40	14
ICU2	48	379	522	87	98	QRC	0	0	Quinolones	72	53.6667	12	63	13
ICU2	49	349	494	84	94	QRC	2	2	Quinolones	86.4	65.5	18	61	21
ICU2	50	383	526	85	97	QRC	1	1	Quinolones	55.5	41.9299	14	42	16
ICU2	51	390	528	84	97	QRC	1	1	Quinolones	135.6	94.3435	21	80	23
ICU2	52	423	577	101	108	QRC	0	0	Quinolones	34.7	26.3889	10	24	10
ICU3	1	440	643	126	146	QRC	0	0	Quinolones	21.7	19.5	9	23	9
ICU3	2	385	625	161	177	QRC	0	0	Quinolones	54.15	41.1944	19	58	20
ICU3	3	472	665	123	144	QRC	1	1	Quinolones	66.15	47.0833	9	53	9
ICU3	4	456	610	104	122	QRC	1	1	Quinolones	73.9	56.0556	12	58	14
ICU3	5	469	638	112	130	QRC	1	1	Quinolones	141.25	116.806	21	111	23
ICU3	6	393	559	118	136	QRC	1	1	Quinolones	95.3	71.8333	24	80	24
ICU3	7	354	558	139	153	QRC	0	0	Quinolones	84.1	66.5	17	82	20
ICU3	8	427	625	126	146	QRC	2	2	Quinolones	150.4	109.333	24	118	26
ICU3	9	496	723	149	168	QRC	1	2	Quinolones	93.05	73.25	19	87	19
ICU3	10	408	575	114	130	QRC	3	3	Quinolones	68.6	48.5556	16	59	18
ICU3	11	462	658	128	145	QRC	0	0	Quinolones	114.55	88.6389	19	96	20
ICU3	12	455	643	124	143	QRC	1	1	Quinolones	83.55	63.75	22	82	23
ICU3	13	319	511	134	147	QRC	0	0	Quinolones	67.9	59.8333	15	61	16
ICU3	14	303	526	141	150	QRC	0	0	Quinolones	69.1	54.5556	14	63	19
ICU3	15	405	584	123	142	QRC	0	0	Quinolones	40.3	29.0556	9	30	9
ICU3	16	434	607	113	127	QRC	0	0	Quinolones	59.2	50.8889	11	54	12
ICU3	17	485	627	87	108	QRC	1	1	Quinolones	101.9	75.5	16	86	17
ICU3	18	424	570	93	110	QRC	1	1	Quinolones	81.9	62.8333	17	58	18
ICU3	19	388	557	109	127	QRC	0	0	Quinolones	100.6	76.8889	19	82	19
ICU3	20	305	500	141	154	QRC	1	1	Quinolones	63.75	49.0833	21	60	21
ICU3	21	413	621	137	160	QRC	1	1	Quinolones	95.2	78.9444	17	86	22
ICU3	22	473	650	121	135	QRC	1	2	Quinolones	81.55	66.6389	17	79	17
ICU3	23	374	529	102	118	QRC	2	1	Quinolones	96.6	76.5556	20	93	24
ICU3	24	422	612	124	143	QRC	1	1	Quinolones	48.2	42.3333	10	47	10
ICU3	25	427	621	128	142	QRC	1	1	Quinolones	58.8	46.3333	9	54	10
ICU3	26	473	647	123	136	QRC	1	1	Quinolones	45.9	35.3889	12	36	12
ICU3	27	425	590	104	125	QRC	0	0	Quinolones	81.7	61.1667	16	67	17
ICU3	28	411	608	132	149	QRC	0	0	Quinolones	56.6	46.3333	13	53	16
ICU3	29	498	662	109	128	QRC	0	0	Quinolones	120.8	87.5556	17	104	19
ICU3	30	576	720	90	107	QRC	3	3	Quinolones	94.5	73.7222	15	73	15
ICU3	31	446	631	121	141	QRC	0	0	Quinolones	49.9	36.9444	16	55	17
ICU3	32	402	590	122	143	QRC	0	0	Quinolones	55.4	41.2222	15	54	18
ICU3	33	347	559	138	157	QRC	1	2	Quinolones	76.2	58.1111	15	60	16
ICU3	34	454	661	138	155	QRC	2	2	Quinolones	94.8	75	20	79	24
ICU3	35	471	683	147	167	QRC	0	0	Quinolones	79.75	57.75	16	66	17
ICU3	36	442	602	112	131	QRC	1	1	Quinolones	54.6	45.5556	13	49	13
ICU3	37	434	647	145	160	QRC	0	0	Quinolones	114.2	91.2222	18	93	22
ICU3	38	450	659	146	161	QRC	0	2	Quinolones	117.21	99.4878	25	105	25
ICU3	39	508	721	145	153	QRC	0	0	Quinolones	76.8	55.7778	19	73	20
ICU3	40	409	567	93	113	QRC	0	0	Quinolones	44.4	31.4444	8	47	9
ICU3	41	443	575	91	110	QRC	2	3	Quinolones	95.5	75.9444	12	87	14
ICU3	42	402	580	127	140	QRC	1	2	Quinolones	53.25	43.4722	14	49	14
ICU3	43	405	569	109	126	QRC	1	1	Quinolones	63.5	46.3889	14	54	16
ICU3	44	381	552	121	132	QRC	2	2	Quinolones	42.4	31.4	13	37	14
ICU3	45	359	542	115	132	QRC	0	0	Quinolones	42.4	30.6667	11	36	11
ICU3	46	398	563	116	133	QRC	0	1	Quinolones	47.8	34.1111	11	46	13
ICU3	47	369	550	130	143	QRC	2	2	Quinolones	37.58	28.78	12	35	12
ICU3	48	411	579	112	128	QRC	1	1	Quinolones	84.1	64.0556	15	69	17
ICU3	49	432	561	91	105	QRC	1	1	Quinolones	119.2	86.4444	18	89	18
ICU3	50	418	567	107	125	QRC	2	3	Quinolones	33.85	24.8056	8	27	10
ICU3	51	387	562	119	133	QRC	0	0	Quinolones	55.4	40	10	41	10
ICU3	52	388	612	150	161	QRC	0	0	Quinolones	69.325	53.1917	17	63	17
ICU4	1	84	183	61	64	QRC	0	0	Quinolones	3	3	1	3	1
ICU4	2	113	226	69	72	QRC	0	0	Quinolones	31.4	27	7	27	7
ICU4	3	88	181	54	61	QRC	0	1	Quinolones	9.5	9.5	4	14	4
ICU4	4	55	147	59	60	QRC	0	0	Quinolones	6.6	6.11111	3	8	3
ICU4	5	87	179	53	54	QRC	1	1	Quinolones	16.6	16.1111	5	16	7
ICU4	6	94	194	61	64	QRC	0	0	Quinolones	25	21.3333	5	24	5
ICU4	7	74	192	69	72	QRC	0	0	Quinolones	11.8	10.3333	5	12	5
ICU4	8	102	210	61	68	QRC	0	0	Quinolones	21.6	16.2222	5	17	5
ICU4	9	88	185	60	68	QRC	0	0	Quinolones	38.9	36.9444	11	40	11
ICU4	10	120	214	53	61	QRC	0	0	Quinolones	24.4	22.4444	7	23	8
ICU4	11	116	222	61	64	QRC	0	0	Quinolones	29.25	24.3611	8	36	8
ICU4	12	98	190	62	65	QRC	1	1	Quinolones	22.4	16.7778	6	26	8
ICU4	13	129	227	60	67	QRC	0	0	Quinolones	13.8	13.5556	4	14	4
ICU4	14	103	187	57	55	QRC	0	0	Quinolones	13.6	13.1111	5	13	5
ICU4	15	83	186	67	74	QRC	0	0	Quinolones	7	7	5	9	5
ICU4	16	114	233	73	73	QRC	0	0	Quinolones	9.8	8.33333	3	8	3
ICU4	17	142	263	67	73	QRC	0	0	Quinolones	17	17	3	17	4
ICU4	18	110	231	67	72	QRC	0	0	Quinolones	17.6	14.6667	6	17	6
ICU4	19	85	206	72	72	QRC	0	0	Quinolones	9.6	9.11111	4	10	4
ICU4	20	109	237	71	76	QRC	0	0	Quinolones	19.3	16.6111	6	17	6
ICU4	21	112	219	62	66	QRC	0	0	Quinolones	20.2	16.7778	6	19	6
ICU4	22	131	212	48	50	QRC	0	0	Quinolones	11	11	4	11	4
ICU4	23	92	185	55	58	QRC	0	0	Quinolones	6.6	6.11111	2	7	2
ICU4	24	88	215	76	77	QRC	0	0	Quinolones	8.8	7.33333	4	7	4
ICU4	25	105	198	57	62	QRC	0	0	Quinolones	14.2	13.2222	6	15	6
ICU4	26	117	232	69	74	QRC	1	1	Quinolones	32.4	28	8	27	8
ICU4	27	131	217	51	57	QRC	0	0	Quinolones	24	21.5556	6	25	7
ICU4	28	121	228	65	69	QRC	0	0	Quinolones	4	4	1	4	1
ICU4	29	151	261	66	75	QRC	0	0	Quinolones	10.6	8.88889	3	12	3
ICU4	30	169	273	62	67	QRC	0	0	Quinolones	13.2	11	4	12	4
ICU4	31	164	255	58	62	QRC	0	0	Quinolones	7	7	2	7	2
ICU4	32	147	260	81	71	QRC	0	0	Quinolones	4.8	4.55556	2	5	2
ICU4	33	126	269	94	94	QRC	1	1	Quinolones	17.7	16.7222	8	18	8
ICU4	34	122	256	98	85	QRC	0	0	Quinolones	24.4	22.4444	8	25	10
ICU4	35	137	294	99	101	QRC	0	0	Quinolones	15.3	13.2222	5	16	5
ICU4	36	147	267	84	82	QRC	0	0	Quinolones	16.1	13.1667	6	15	6
ICU4	37	162	296	94	92	QRC	0	0	Quinolones	14	11.5556	6	13	6
ICU4	38	172	312	95	91	QRC	0	0	Quinolones	7	7	5	7	5
ICU4	39	196	353	113	102	QRC	0	0	Quinolones	17.2	16.2222	4	17	5
ICU4	40	141	262	76	74	QRC	0	0	Quinolones	54.2	45.8889	6	44	7
ICU4	41	163	290	92	89	QRC	0	0	Quinolones	12.4	10.4444	4	10	4
ICU4	42	160	290	93	90	QRC	0	0	Quinolones	6.2	5.22222	3	8	3
ICU4	43	145	266	76	83	QRC	0	0	Quinolones	9.8	8.33333	4	10	4
ICU4	44	102	154	26	30	QRC	0	0	Quinolones	1	1	1	1	1
ICU4	45	111	187	48	51	QRC	0	0	Quinolones	0	0	0	0	0
ICU4	46	106	156	32	38	QRC	0	0	Quinolones	0	0	0	0	0
ICU4	47	75	133	37	40	QRC	0	0	Quinolones	5	5	3	5	3
ICU4	48	88	171	47	51	QRC	0	0	Quinolones	4.8	4.55556	3	5	3
ICU4	49	81	151	46	42	QRC	0	0	Quinolones	2.4	1.66667	1	3	1
ICU4	50	114	176	41	44	QRC	0	0	Quinolones	0	0	0	0	0
ICU4	51	74	167	58	61	QRC	0	0	Quinolones	4.8	3.33333	1	3	1
ICU4	52	92	196	64	71	QRC	0	0	Quinolones	0	0	0	0	0
NICU2	1	362	415	30	42	QRC	0	0	Quinolones	0	0	0	0	0
NICU2	2	575	648	39	55	QRC	0	0	Quinolones	0	0	0	0	0
NICU2	3	565	623	34	54	QRC	0	0	Quinolones	0	0	0	0	0
NICU2	4	630	687	32	53	QRC	0	0	Quinolones	0	0	0	0	0
NICU2	5	590	649	36	54	QRC	0	0	Quinolones	0	0	0	0	0
NICU2	6	551	606	34	55	QRC	0	0	Quinolones	0	0	0	0	0
NICU2	7	497	571	37	60	QRC	0	0	Quinolones	0	0	0	0	0
NICU2	8	498	536	25	44	QRC	0	0	Quinolones	0	0	0	0	0
NICU2	9	590	652	29	49	QRC	0	0	Quinolones	0	0	0	0	0
NICU2	10	546	593	27	47	QRC	0	0	Quinolones	0	0	0	0	0
NICU2	11	586	647	34	49	QRC	0	0	Quinolones	0	0	0	0	0
NICU2	12	597	657	34	53	QRC	0	0	Quinolones	0	0	0	0	0
NICU2	13	587	636	29	49	QRC	0	0	Quinolones	0	0	0	0	0
NICU2	14	541	597	28	45	QRC	0	0	Quinolones	0	0	0	0	0
NICU2	15	457	530	43	56	QRC	0	0	Quinolones	0	0	0	0	0
NICU2	16	509	561	29	46	QRC	0	0	Quinolones	0	0	0	0	0
NICU2	17	459	526	35	51	QRC	0	0	Quinolones	0	0	0	0	0
NICU2	18	506	562	33	50	QRC	0	0	Quinolones	0	0	0	0	0
NICU2	19	556	600	26	43	QRC	0	0	Quinolones	0	0	0	0	0
NICU2	20	554	615	35	53	QRC	0	0	Quinolones	0	0	0	0	0
NICU2	21	537	584	28	46	QRC	0	0	Quinolones	0	0	0	0	0
NICU2	22	566	628	33	50	QRC	0	0	Quinolones	0	0	0	0	0
NICU2	23	444	477	21	42	QRC	0	0	Quinolones	0	0	0	0	0
NICU2	24	536	572	24	38	QRC	0	0	Quinolones	0	0	0	0	0
NICU2	25	480	535	37	47	QRC	0	0	Quinolones	0	0	0	0	0
NICU2	26	641	704	33	55	QRC	0	0	Quinolones	0	0	0	0	0
NICU2	27	427	487	32	53	QRC	0	0	Quinolones	0	0	0	0	0
NICU2	28	543	589	25	44	QRC	0	0	Quinolones	0	0	0	0	0
NICU2	29	528	572	25	43	QRC	0	0	Quinolones	0	0	0	0	0
NICU2	30	559	602	25	42	QRC	0	0	Quinolones	0	0	0	0	0
NICU2	31	436	500	37	53	QRC	0	0	Quinolones	0	0	0	0	0
NICU2	32	510	562	28	46	QRC	0	0	Quinolones	0	0	0	0	0
NICU2	33	523	573	29	46	QRC	0	0	Quinolones	0	0	0	0	0
NICU2	34	557	620	39	54	QRC	0	0	Quinolones	0	0	0	0	0
NICU2	35	579	641	33	54	QRC	0	0	Quinolones	0	0	0	0	0
NICU2	36	509	554	29	48	QRC	0	0	Quinolones	0	0	0	0	0
NICU2	37	512	583	38	59	QRC	0	0	Quinolones	0	0	0	0	0
NICU2	38	504	557	29	48	QRC	0	0	Quinolones	0	0	0	0	0
NICU2	39	471	530	34	49	QRC	0	0	Quinolones	0	0	0	0	0
NICU2	40	493	540	25	40	QRC	0	0	Quinolones	0	0	0	0	0
NICU2	41	577	632	34	48	QRC	0	0	Quinolones	0	0	0	0	0
NICU2	42	519	597	43	59	QRC	0	0	Quinolones	0	0	0	0	0
NICU2	43	503	559	32	50	QRC	0	0	Quinolones	0	0	0	0	0
NICU2	44	462	533	39	57	QRC	0	0	Quinolones	0	0	0	0	0
NICU2	45	473	544	38	52	QRC	0	0	Quinolones	0	0	0	0	0
NICU2	46	618	669	31	49	QRC	0	0	Quinolones	0	0	0	0	0
NICU2	47	618	699	47	66	QRC	0	0	Quinolones	0	0	0	0	0
NICU2	48	515	579	33	57	QRC	0	0	Quinolones	0	0	0	0	0
NICU2	49	478	532	31	49	QRC	0	0	Quinolones	0	0	0	0	0
NICU2	50	576	639	37	57	QRC	1	1	Quinolones	0	0	0	0	0
NICU2	51	565	615	30	47	QRC	0	0	Quinolones	0	0	0	0	0
NICU2	52	655	713	39	53	QRC	0	0	Quinolones	0	0	0	0	0
NICU3	1	411	506	54	71	QRC	0	0	Quinolones	0	0	0	0	0
NICU3	2	414	502	52	69	QRC	0	0	Quinolones	0	0	0	0	0
NICU3	3	402	489	50	64	QRC	0	0	Quinolones	0	0	0	0	0
NICU3	4	408	483	46	58	QRC	0	0	Quinolones	0	0	0	0	0
NICU3	5	449	532	54	69	QRC	0	0	Quinolones	0	0	0	0	0
NICU3	6	389	478	50	67	QRC	0	0	Quinolones	0	0	0	0	0
NICU3	7	424	506	47	61	QRC	0	0	Quinolones	0	0	0	0	0
NICU3	8	436	515	48	64	QRC	0	0	Quinolones	0	0	0	0	0
NICU3	9	434	527	53	69	QRC	0	0	Quinolones	0	0	0	0	0
NICU3	10	461	532	44	63	QRC	0	0	Quinolones	0	0	0	0	0
NICU3	11	421	507	54	70	QRC	0	0	Quinolones	0	0	0	0	0
NICU3	12	448	556	68	82	QRC	0	0	Quinolones	0	0	0	0	0
NICU3	13	438	525	51	69	QRC	0	0	Quinolones	0	0	0	0	0
NICU3	14	449	513	38	56	QRC	0	0	Quinolones	0	0	0	0	0
NICU3	15	400	469	43	56	QRC	0	0	Quinolones	0	0	0	0	0
NICU3	16	425	498	37	56	QRC	0	0	Quinolones	0	0	0	0	0
NICU3	17	428	478	31	48	QRC	0	0	Quinolones	0	0	0	0	0
NICU3	18	372	448	47	61	QRC	0	0	Quinolones	0	0	0	0	0
NICU3	19	365	463	57	69	QRC	0	0	Quinolones	0	0	0	0	0
NICU3	20	460	524	36	53	QRC	0	0	Quinolones	0	0	0	0	0
NICU3	21	480	556	47	63	QRC	0	0	Quinolones	0	0	0	0	0
NICU3	22	471	551	41	60	QRC	0	0	Quinolones	0	0	0	0	0
NICU3	23	415	499	56	73	QRC	0	0	Quinolones	0	0	0	0	0
NICU3	24	443	518	45	60	QRC	0	0	Quinolones	0	0	0	0	0
NICU3	25	474	601	72	88	QRC	0	0	Quinolones	0	0	0	0	0
NICU3	26	582	688	59	78	QRC	1	1	Quinolones	0	0	0	0	0
NICU3	27	423	515	52	73	QRC	0	0	Quinolones	0	0	0	0	0
NICU3	28	476	571	55	73	QRC	0	0	Quinolones	0	0	0	0	0
NICU3	29	492	590	58	77	QRC	0	1	Quinolones	0	0	0	0	0
NICU3	30	516	631	61	82	QRC	1	1	Quinolones	0	0	0	0	0
NICU3	31	558	698	78	97	QRC	0	0	Quinolones	0	0	0	0	0
NICU3	32	656	738	45	68	QRC	0	1	Quinolones	0	0	0	0	0
NICU3	33	540	642	62	84	QRC	1	1	Quinolones	0	0	0	0	0
NICU3	34	430	530	64	80	QRC	0	0	Quinolones	0	0	0	0	0
NICU3	35	508	612	58	78	QRC	0	0	Quinolones	0	0	0	0	0
NICU3	36	490	585	57	76	QRC	0	0	Quinolones	0	0	0	0	0
NICU3	37	494	614	69	85	QRC	0	0	Quinolones	0	0	0	0	0
NICU3	38	426	537	63	85	QRC	0	0	Quinolones	0	0	0	0	0
NICU3	39	426	537	69	87	QRC	0	0	Quinolones	0	0	0	0	0
NICU3	40	371	462	51	67	QRC	0	0	Quinolones	0	0	0	0	0
NICU3	41	448	541	53	73	QRC	0	0	Quinolones	0	0	0	0	0
NICU3	42	455	532	43	63	QRC	0	0	Quinolones	0	0	0	0	0
NICU3	43	404	477	40	57	QRC	0	0	Quinolones	0	0	0	0	0
NICU3	44	430	519	53	67	QRC	0	0	Quinolones	0	0	0	0	0
NICU3	45	401	491	48	65	QRC	0	0	Quinolones	0	0	0	0	0
NICU3	46	349	476	72	86	QRC	0	0	Quinolones	0	0	0	0	0
NICU3	47	540	624	45	64	QRC	0	0	Quinolones	0	0	0	0	0
NICU3	48	505	581	46	67	QRC	0	0	Quinolones	0	0	0	0	0
NICU3	49	481	570	50	66	QRC	0	0	Quinolones	0	0	0	0	0
NICU3	50	558	646	53	73	QRC	0	0	Quinolones	0.27	3.04054	1	1	1
NICU3	51	444	515	42	60	QRC	1	1	Quinolones	0	0	0	0	0
NICU3	52	397	479	46	63	QRC	0	0	Quinolones	0	0	0	0	0
PICU2	1	340	477	88	102	QRC	0	0	Quinolones	40.8	9.04461	2	29	2
PICU2	2	325	431	64	77	QRC	0	0	Quinolones	4.8	1.14286	1	3	1
PICU2	3	266	375	75	83	QRC	0	0	Quinolones	13.72	11.1832	4	22	4
PICU2	4	273	389	74	87	QRC	0	0	Quinolones	22.6	12.8005	5	25	5
PICU2	5	212	317	72	79	QRC	0	0	Quinolones	0	0	0	0	0
PICU2	6	190	285	66	74	QRC	0	0	Quinolones	9.6	5.26316	1	6	1
PICU2	7	257	371	65	78	QRC	0	0	Quinolones	0	0	0	0	0
PICU2	8	266	393	79	89	QRC	0	0	Quinolones	0	0	0	0	0
PICU2	9	283	422	83	94	QRC	0	0	Quinolones	8.2	6.32937	3	6	4
PICU2	10	272	383	70	81	QRC	0	0	Quinolones	12.8	7.90123	1	8	1
PICU2	11	255	362	72	84	QRC	0	0	Quinolones	10.64	7.7672	2	11	2
PICU2	12	203	318	72	83	QRC	0	0	Quinolones	20.4	28.6624	3	31	3
PICU2	13	214	293	52	64	QRC	0	0	Quinolones	10.8	3.90738	2	7	3
PICU2	14	166	260	67	73	QRC	0	0	Quinolones	5.08	4.4822	3	7	4
PICU2	15	176	268	63	72	QRC	0	0	Quinolones	14.42	19.6575	3	25	3
PICU2	16	143	231	54	60	QRC	0	0	Quinolones	0	0	0	0	0
PICU2	17	186	264	51	58	QRC	0	0	Quinolones	0	0	0	0	0
PICU2	18	294	374	50	60	QRC	0	0	Quinolones	3.2	1.33333	1	2	1
PICU2	19	208	287	55	63	QRC	0	0	Quinolones	15.4	9.26389	2	15	2
PICU2	20	263	341	53	62	QRC	0	0	Quinolones	15.6	18.5058	2	16	3
PICU2	21	257	342	53	63	QRC	0	0	Quinolones	21.55	15.0401	5	18	5
PICU2	22	238	338	63	74	QRC	0	0	Quinolones	3.2	1.11343	1	2	1
PICU2	23	208	301	60	70	QRC	0	0	Quinolones	3.5	12.5791	1	14	1
PICU2	24	251	375	82	89	QRC	0	0	Quinolones	79	51.5607	3	48	3
PICU2	25	268	374	67	79	QRC	0	0	Quinolones	32.8	22.4535	3	27	3
PICU2	26	281	391	66	73	QRC	0	0	Quinolones	44.2275	23.3301	3	24	4
PICU2	27	296	393	66	75	QRC	0	0	Quinolones	7.6	7.0428	3	8	4
PICU2	28	223	337	64	78	QRC	0	0	Quinolones	15.6	9.97337	4	13	4
PICU2	29	231	335	68	74	QRC	0	0	Quinolones	4.8	4	1	4	1
PICU2	30	242	315	52	60	QRC	0	0	Quinolones	23.2	10.1728	2	15	2
PICU2	31	231	305	53	60	QRC	0	0	Quinolones	34.16	16.6092	5	26	4
PICU2	32	212	307	59	68	QRC	0	0	Quinolones	11.2	5.33333	1	7	1
PICU2	33	234	341	68	72	QRC	0	0	Quinolones	6.72	7.67705	2	9	3
PICU2	34	253	347	54	65	QRC	0	0	Quinolones	3.2	0.969697	1	2	1
PICU2	35	235	326	61	66	QRC	1	1	Quinolones	0	0	0	0	0
PICU2	36	244	376	82	88	QRC	0	0	Quinolones	3.6	6.18557	1	6	1
PICU2	37	302	421	71	79	QRC	0	0	Quinolones	20.8	13.7745	3	15	3
PICU2	38	294	417	80	90	QRC	1	1	Quinolones	35.04	10.6828	3	25	3
PICU2	39	263	429	99	108	QRC	0	0	Quinolones	2.96	3.00658	2	5	3
PICU2	40	175	269	63	72	QRC	0	0	Quinolones	8.4	1.4433	1	3	1
PICU2	41	221	346	77	85	QRC	0	0	Quinolones	44.76	18.0586	9	36	8
PICU2	42	258	373	68	80	QRC	0	0	Quinolones	32.86	16.8836	8	30	8
PICU2	43	214	311	61	72	QRC	0	0	Quinolones	19.2	10.2774	4	20	3
PICU2	44	173	264	56	59	QRC	0	0	Quinolones	30.4	17.4135	2	29	2
PICU2	45	184	293	74	77	QRC	0	1	Quinolones	11.4276	10.1565	4	17	5
PICU2	46	214	316	63	71	QRC	0	0	Quinolones	0	0	0	0	0
PICU2	47	255	358	61	72	QRC	0	0	Quinolones	0	0	0	0	0
PICU2	48	267	353	51	64	QRC	0	0	Quinolones	12.6	0.583516	1	12	2
PICU2	49	243	314	44	52	QRC	0	0	Quinolones	14.4	7.87897	4	11	4
PICU2	50	235	337	67	76	QRC	0	0	Quinolones	6.3	5.70833	3	7	3
PICU2	51	249	370	71	81	QRC	0	0	Quinolones	1.72	1.96347	1	2	1
PICU2	52	178	265	63	73	QRC	0	0	Quinolones	3.2	0.826873	1	2	1
NICU1	1	406	456	30	42	PTRC	0	0	Pip-Tazo	0.537143	1.63478	1	10	1
NICU1	2	395	445	26	41	PTRC	1	1	Pip-Tazo	2.36429	9.35616	4	40	4
NICU1	3	367	428	34	48	PTRC	0	0	Pip-Tazo	0.359286	2.39997	3	7	3
NICU1	4	385	459	41	54	PTRC	0	0	Pip-Tazo	0.345714	3.90855	4	17	4
NICU1	5	420	474	29	43	PTRC	0	0	Pip-Tazo	0.518571	5.59753	4	21	4
NICU1	6	451	504	29	44	PTRC	0	0	Pip-Tazo	1.48436	14.4164	4	30	4
NICU1	7	412	471	33	46	PTRC	0	0	Pip-Tazo	0.355179	2.69731	1	13	1
NICU1	8	370	428	32	46	PTRC	0	0	Pip-Tazo	2.41507	32.6638	7	63	9
NICU1	9	314	368	32	40	PTRC	0	0	Pip-Tazo	0.345	2.36068	3	8	3
NICU1	10	423	470	27	40	PTRC	0	0	Pip-Tazo	0	0	0	0	0
NICU1	11	423	468	26	37	PTRC	0	0	Pip-Tazo	0	0	0	0	0
NICU1	12	433	474	25	39	PTRC	0	0	Pip-Tazo	0	0	0	0	0
NICU1	13	412	460	28	41	PTRC	0	0	Pip-Tazo	0.78	3.51933	3	12	3
NICU1	14	478	524	26	44	PTRC	0	0	Pip-Tazo	0.589	8.6975	2	22	2
NICU1	15	464	507	24	39	PTRC	0	0	Pip-Tazo	1.3855	18.4911	5	60	6
NICU1	16	378	430	31	43	PTRC	0	0	Pip-Tazo	1.04821	8.38036	4	35	4
NICU1	17	356	411	27	42	PTRC	0	0	Pip-Tazo	1.48857	10.655	3	28	4
NICU1	18	398	456	32	43	PTRC	0	0	Pip-Tazo	1.45286	11.64	4	26	4
NICU1	19	453	508	27	44	PTRC	0	0	Pip-Tazo	0.428571	2.88333	2	12	3
NICU1	20	424	488	35	49	PTRC	0	0	Pip-Tazo	0.685714	3.56923	2	9	2
NICU1	21	404	466	34	47	PTRC	0	0	Pip-Tazo	0.114	0.798	1	8	1
NICU1	22	450	511	31	48	PTRC	0	0	Pip-Tazo	1.56714	11.8732	6	50	6
NICU1	23	414	451	18	36	PTRC	0	0	Pip-Tazo	2.35714	9.995	5	40	6
NICU1	24	443	479	20	34	PTRC	0	0	Pip-Tazo	3.85964	13.6544	5	62	5
NICU1	25	393	456	35	44	PTRC	0	0	Pip-Tazo	0.339286	1.22321	3	13	3
NICU1	26	421	462	24	39	PTRC	0	0	Pip-Tazo	0.8715	12.255	3	17	3
NICU1	27	346	395	27	41	PTRC	0	0	Pip-Tazo	0.857143	4.7625	2	15	2
NICU1	28	393	437	24	36	PTRC	0	0	Pip-Tazo	0.471429	2.0625	1	11	1
NICU1	29	345	396	27	41	PTRC	0	0	Pip-Tazo	0.562857	2.16154	2	13	2
NICU1	30	357	408	28	42	PTRC	1	1	Pip-Tazo	1.00286	10.275	3	30	3
NICU1	31	389	439	27	40	PTRC	0	0	Pip-Tazo	1.08436	13.7994	6	31	6
NICU1	32	380	429	27	41	PTRC	1	1	Pip-Tazo	3.45086	31.7576	6	60	7
NICU1	33	411	461	29	42	PTRC	1	1	Pip-Tazo	0.623429	3.09659	3	12	3
NICU1	34	450	502	30	42	PTRC	0	0	Pip-Tazo	0.755	24.7625	3	27	5
NICU1	35	462	526	33	50	PTRC	0	0	Pip-Tazo	0.0528571	0.4625	1	1	1
NICU1	36	467	532	34	50	PTRC	0	0	Pip-Tazo	1.24364	15.6329	5	40	6
NICU1	37	502	539	22	37	PTRC	2	2	Pip-Tazo	1.32271	16.7789	6	36	8
NICU1	38	452	493	19	35	PTRC	1	1	Pip-Tazo	0.0514286	3.6	1	2	1
NICU1	39	487	538	29	46	PTRC	0	0	Pip-Tazo	0.329571	3.63111	4	17	5
NICU1	40	386	436	25	41	PTRC	3	3	Pip-Tazo	0.881857	8.71222	4	22	5
NICU1	41	479	530	31	47	PTRC	0	0	Pip-Tazo	0.462857	7.2	1	9	1
NICU1	42	473	522	27	42	PTRC	2	2	Pip-Tazo	1.31571	11.9637	5	33	6
NICU1	43	413	468	33	49	PTRC	0	0	Pip-Tazo	0.765714	3.12143	2	16	2
NICU1	44	391	457	37	50	PTRC	2	2	Pip-Tazo	0.310714	3.13929	3	12	3
NICU1	45	448	490	22	37	PTRC	3	3	Pip-Tazo	0.102857	3.6	1	4	1
NICU1	46	431	486	30	47	PTRC	0	0	Pip-Tazo	0.425143	2.12571	1	4	1
NICU1	47	461	523	37	49	PTRC	0	0	Pip-Tazo	2.37679	19.5736	4	38	5
NICU1	48	473	519	25	39	PTRC	0	0	Pip-Tazo	0.336857	3.5225	3	9	3
NICU1	49	454	497	24	41	PTRC	0	0	Pip-Tazo	0.86	4.72	2	11	3
NICU1	50	387	451	35	51	PTRC	0	0	Pip-Tazo	0	0	0	0	0
NICU1	51	396	441	24	38	PTRC	0	0	Pip-Tazo	0.171429	1	1	4	1
NICU1	52	448	516	38	49	PTRC	0	0	Pip-Tazo	0.843929	5.78875	2	24	2
PICU1	1	116	200	56	61	PTRC	0	0	Pip-Tazo	0.87	0.692045	1	1	1
PICU1	2	141	222	53	59	PTRC	0	0	Pip-Tazo	0.719643	3.17324	4	11	4
PICU1	3	198	270	51	55	PTRC	0	0	Pip-Tazo	0.2	0.467647	3	7	2
PICU1	4	184	252	48	57	PTRC	0	0	Pip-Tazo	7.98571	6.80144	3	15	3
PICU1	5	136	199	47	53	PTRC	0	0	Pip-Tazo	0.276429	4.94225	2	5	2
PICU1	6	137	214	51	58	PTRC	0	0	Pip-Tazo	1.95857	5.02533	4	7	4
PICU1	7	142	221	57	61	PTRC	0	0	Pip-Tazo	3.55714	3.74537	2	7	2
PICU1	8	160	247	51	56	PTRC	0	0	Pip-Tazo	9.5	12.6567	4	22	4
PICU1	9	203	298	57	61	PTRC	0	0	Pip-Tazo	0.228571	1.00125	1	2	1
PICU1	10	218	305	59	70	PTRC	0	0	Pip-Tazo	0	0	0	0	0
PICU1	11	165	248	52	59	PTRC	0	0	Pip-Tazo	0	0	0	0	0
PICU1	12	163	245	55	60	PTRC	0	0	Pip-Tazo	3.57857	4.82031	2	7	2
PICU1	13	204	283	52	59	PTRC	0	0	Pip-Tazo	10.76	12.1859	4	21	4
PICU1	14	155	245	62	69	PTRC	0	0	Pip-Tazo	0.428571	1.07143	1	4	1
PICU1	15	132	207	51	58	PTRC	0	0	Pip-Tazo	4.22286	6.96254	5	16	4
PICU1	16	158	226	46	54	PTRC	0	0	Pip-Tazo	9.39286	8.71708	4	19	4
PICU1	17	110	174	42	48	PTRC	0	0	Pip-Tazo	1.60714	3.75	1	12	1
PICU1	18	123	196	52	56	PTRC	0	0	Pip-Tazo	0.779714	2.4225	2	5	2
PICU1	19	133	211	53	58	PTRC	0	0	Pip-Tazo	2.81	4.96825	4	11	4
PICU1	20	181	242	44	50	PTRC	0	0	Pip-Tazo	0.617143	1.8	1	3	1
PICU1	21	159	226	48	54	PTRC	0	0	Pip-Tazo	0	0	0	0	0
PICU1	22	177	265	51	59	PTRC	0	0	Pip-Tazo	1.71429	1.17647	1	2	1
PICU1	23	143	206	46	50	PTRC	1	1	Pip-Tazo	3.21429	2.12264	1	3	1
PICU1	24	117	203	60	61	PTRC	0	0	Pip-Tazo	0.428571	1.66667	1	2	1
PICU1	25	161	255	56	59	PTRC	0	0	Pip-Tazo	1.57429	5.3	2	11	3
PICU1	26	188	256	47	53	PTRC	2	2	Pip-Tazo	2.88571	4.475	3	12	3
PICU1	27	149	210	43	49	PTRC	1	1	Pip-Tazo	5.14286	6	1	12	1
PICU1	28	84	155	52	56	PTRC	1	1	Pip-Tazo	3.87857	2.38427	2	4	2
PICU1	29	122	188	44	46	PTRC	0	0	Pip-Tazo	2.05714	1.30909	1	2	1
PICU1	30	110	177	45	49	PTRC	0	0	Pip-Tazo	2.57143	2.5	1	6	1
PICU1	31	187	242	36	41	PTRC	1	1	Pip-Tazo	1.71429	1.66667	1	4	1
PICU1	32	154	226	54	54	PTRC	0	0	Pip-Tazo	0.222857	2.6	1	3	1
PICU1	33	157	233	55	62	PTRC	0	0	Pip-Tazo	5.01429	3.9478	2	8	2
PICU1	34	123	214	66	70	PTRC	0	0	Pip-Tazo	2.91714	2.83127	3	6	3
PICU1	35	172	247	49	56	PTRC	1	1	Pip-Tazo	3.35571	5.68238	5	20	5
PICU1	36	185	256	49	57	PTRC	1	1	Pip-Tazo	8.14	14.4499	4	31	6
PICU1	37	137	220	52	60	PTRC	0	0	Pip-Tazo	2.23571	4.36084	4	9	4
PICU1	38	113	208	66	68	PTRC	0	0	Pip-Tazo	9.21	10.0075	5	20	5
PICU1	39	136	206	53	52	PTRC	0	0	Pip-Tazo	3.75429	5.68571	2	10	2
PICU1	40	140	199	37	40	PTRC	0	0	Pip-Tazo	2.95686	4.79036	3	10	3
PICU1	41	171	250	50	57	PTRC	0	0	Pip-Tazo	3.69714	6.33831	4	11	4
PICU1	42	167	237	46	49	PTRC	0	0	Pip-Tazo	0.617143	1.8	1	3	1
PICU1	43	124	199	53	57	PTRC	0	0	Pip-Tazo	1.54286	5.53247	2	11	2
PICU1	44	121	185	43	49	PTRC	0	0	Pip-Tazo	0.342857	1.71429	1	4	1
PICU1	45	127	214	55	58	PTRC	0	0	Pip-Tazo	9.29571	10.4347	4	18	4
PICU1	46	141	206	45	47	PTRC	0	0	Pip-Tazo	9.45857	5.29618	3	12	3
PICU1	47	158	239	58	57	PTRC	0	0	Pip-Tazo	5.45857	5.41668	3	15	3
PICU1	48	151	239	61	61	PTRC	1	1	Pip-Tazo	10.3914	8.15641	2	11	2
PICU1	49	157	205	35	38	PTRC	0	0	Pip-Tazo	0.156429	1.825	1	2	1
PICU1	50	225	293	48	47	PTRC	0	0	Pip-Tazo	5.34071	12.6115	6	25	6
PICU1	51	189	265	55	56	PTRC	0	0	Pip-Tazo	3.95143	15.1375	4	31	5
PICU1	52	197	287	55	64	PTRC	0	0	Pip-Tazo	2.77571	6.88768	5	15	5
ICU1	1	56	131	45	45	PTRC	0	0	Pip-Tazo	7.39286	8.625	2	7	2
ICU1	2	64	149	53	55	PTRC	0	0	Pip-Tazo	2.89286	3.375	2	4	2
ICU1	3	99	164	37	42	PTRC	0	0	Pip-Tazo	0.964286	1.125	1	1	1
ICU1	4	72	141	41	46	PTRC	0	0	Pip-Tazo	2.57143	3	1	4	1
ICU1	5	74	165	50	55	PTRC	0	0	Pip-Tazo	1.92857	2.25	1	2	1
ICU1	6	80	166	49	52	PTRC	0	0	Pip-Tazo	0	0	0	0	0
ICU1	7	88	161	45	47	PTRC	0	0	Pip-Tazo	0	0	0	0	0
ICU1	8	50	132	47	50	PTRC	0	0	Pip-Tazo	7.71429	9	1	8	1
ICU1	9	93	168	44	47	PTRC	0	0	Pip-Tazo	0	0	0	0	0
ICU1	10	92	158	37	44	PTRC	0	0	Pip-Tazo	0	0	0	0	0
ICU1	11	65	154	52	56	PTRC	0	0	Pip-Tazo	0	0	0	0	0
ICU1	12	76	153	44	49	PTRC	0	0	Pip-Tazo	0	0	0	0	0
ICU1	13	67	135	43	43	PTRC	0	0	Pip-Tazo	2.57143	3	1	2	1
ICU1	14	64	156	54	56	PTRC	0	0	Pip-Tazo	1.92857	2.25	1	2	1
ICU1	15	86	162	43	46	PTRC	0	0	Pip-Tazo	0	0	0	0	0
ICU1	16	63	162	58	64	PTRC	0	0	Pip-Tazo	0	0	0	0	0
ICU1	17	52	123	40	44	PTRC	0	0	Pip-Tazo	1.92857	2.25	1	2	1
ICU1	18	71	141	43	44	PTRC	0	0	Pip-Tazo	0.482143	0.5625	1	1	1
ICU1	19	84	162	46	48	PTRC	0	0	Pip-Tazo	2.89286	3.375	1	6	1
ICU1	20	59	140	51	50	PTRC	0	0	Pip-Tazo	0.321429	0.375	1	1	1
ICU1	21	69	143	39	46	PTRC	0	0	Pip-Tazo	0	0	0	0	0
ICU1	22	55	130	45	47	PTRC	0	0	Pip-Tazo	0	0	0	0	0
ICU1	23	61	122	37	37	PTRC	0	0	Pip-Tazo	0	0	0	0	0
ICU1	24	49	126	46	48	PTRC	0	0	Pip-Tazo	0.964286	1.125	1	2	1
ICU1	25	53	120	42	44	PTRC	0	0	Pip-Tazo	4.82143	5.625	1	5	1
ICU1	26	65	131	44	46	PTRC	0	0	Pip-Tazo	5.78571	6.75	1	6	1
ICU1	27	55	121	39	43	PTRC	0	0	Pip-Tazo	0	0	0	0	0
ICU1	28	35	103	43	45	PTRC	0	0	Pip-Tazo	0	0	0	0	0
ICU1	29	101	171	38	39	PTRC	0	0	Pip-Tazo	0	0	0	0	0
ICU1	30	96	172	48	50	PTRC	0	0	Pip-Tazo	0	0	0	0	0
ICU1	31	47	118	45	42	PTRC	0	0	Pip-Tazo	5.78571	6.75	2	6	2
ICU1	32	51	113	37	35	PTRC	0	0	Pip-Tazo	0	0	0	0	0
ICU1	33	70	135	38	41	PTRC	0	0	Pip-Tazo	0	0	0	0	0
ICU1	34	59	134	41	46	PTRC	0	0	Pip-Tazo	0	0	0	0	0
ICU1	35	62	124	39	40	PTRC	0	0	Pip-Tazo	0	0	0	0	0
ICU1	36	58	112	35	33	PTRC	0	0	Pip-Tazo	0.482143	0.5625	1	1	1
ICU1	37	69	133	38	38	PTRC	0	0	Pip-Tazo	1.92857	2.25	1	2	1
ICU1	38	58	132	43	46	PTRC	0	0	Pip-Tazo	1.92857	2.25	1	2	1
ICU1	39	64	134	47	45	PTRC	0	0	Pip-Tazo	0	0	0	0	0
ICU1	40	49	118	44	43	PTRC	0	0	Pip-Tazo	0	0	0	0	0
ICU1	41	63	135	43	44	PTRC	0	0	Pip-Tazo	0	0	0	0	0
ICU1	42	82	147	37	38	PTRC	0	0	Pip-Tazo	0	0	0	0	0
ICU1	43	71	135	38	40	PTRC	0	0	Pip-Tazo	1.28571	1.5	1	1	1
ICU1	44	59	131	50	49	PTRC	0	0	Pip-Tazo	0	0	0	0	0
ICU1	45	47	134	55	54	PTRC	0	0	Pip-Tazo	0	0	0	0	0
ICU1	46	49	116	43	44	PTRC	0	0	Pip-Tazo	0	0	0	0	0
ICU1	47	61	126	38	40	PTRC	0	0	Pip-Tazo	0	0	0	0	0
ICU1	48	48	127	49	50	PTRC	1	1	Pip-Tazo	0.964286	1.125	1	1	1
ICU1	49	50	127	49	48	PTRC	0	0	Pip-Tazo	0	0	0	0	0
ICU1	50	59	132	44	46	PTRC	0	0	Pip-Tazo	0	0	0	0	0
ICU1	51	106	222	95	76	PTRC	0	0	Pip-Tazo	0	0	0	0	0
ICU1	52	158	301	120	87	PTRC	0	0	Pip-Tazo	3.85714	4.5	1	4	1
ICU2	1	357	549	115	133	PTRC	0	0	Pip-Tazo	20.1696	23.5312	8	21	8
ICU2	2	391	562	108	119	PTRC	0	0	Pip-Tazo	32.4643	36.2457	8	37	9
ICU2	3	315	509	121	132	PTRC	0	0	Pip-Tazo	37.9286	44.25	8	46	9
ICU2	4	425	599	110	126	PTRC	1	1	Pip-Tazo	27	31.5	7	30	8
ICU2	5	386	538	100	112	PTRC	0	0	Pip-Tazo	21.2143	24.75	5	25	5
ICU2	6	369	562	114	127	PTRC	0	0	Pip-Tazo	47.5714	55.5	10	51	13
ICU2	7	381	564	108	122	PTRC	0	0	Pip-Tazo	41.3036	48.1875	13	43	13
ICU2	8	407	590	110	133	PTRC	0	0	Pip-Tazo	45.9643	53.625	9	50	9
ICU2	9	395	554	93	109	PTRC	0	0	Pip-Tazo	5.78571	6.75	2	6	2
ICU2	10	468	598	84	99	PTRC	0	0	Pip-Tazo	0	0	0	0	0
ICU2	11	356	537	110	127	PTRC	0	0	Pip-Tazo	4.82143	5.625	1	10	1
ICU2	12	355	537	106	122	PTRC	0	0	Pip-Tazo	45.8036	53.4375	11	52	11
ICU2	13	442	612	106	126	PTRC	0	0	Pip-Tazo	64.4464	75.1875	14	70	16
ICU2	14	437	570	81	98	PTRC	1	1	Pip-Tazo	50.3036	58.6875	10	56	10
ICU2	15	411	547	83	98	PTRC	1	1	Pip-Tazo	40.6607	47.4375	9	40	9
ICU2	16	500	651	97	114	PTRC	0	0	Pip-Tazo	68.4643	79.875	11	69	12
ICU2	17	411	555	92	108	PTRC	0	0	Pip-Tazo	21.2143	24.75	7	22	8
ICU2	18	391	552	99	114	PTRC	1	1	Pip-Tazo	29.7321	34.6875	7	35	8
ICU2	19	398	556	97	109	PTRC	1	1	Pip-Tazo	74.4107	86.8125	11	74	11
ICU2	20	427	562	81	102	PTRC	0	0	Pip-Tazo	49.8214	58.125	12	48	12
ICU2	21	394	548	97	113	PTRC	1	1	Pip-Tazo	39.5357	46.125	7	33	8
ICU2	22	372	519	90	100	PTRC	0	0	Pip-Tazo	49.5	57.75	13	44	13
ICU2	23	362	485	76	89	PTRC	1	1	Pip-Tazo	63.4821	74.0625	9	60	9
ICU2	24	383	547	96	113	PTRC	0	0	Pip-Tazo	93.8571	109.5	13	86	13
ICU2	25	424	601	99	118	PTRC	0	0	Pip-Tazo	44.6786	52.125	11	47	11
ICU2	26	391	530	90	103	PTRC	0	0	Pip-Tazo	60.6696	70.7812	11	64	13
ICU2	27	396	543	92	106	PTRC	0	0	Pip-Tazo	40.1786	46.875	6	45	8
ICU2	28	416	573	96	112	PTRC	0	0	Pip-Tazo	31.4196	36.6562	7	35	8
ICU2	29	453	644	111	130	PTRC	0	0	Pip-Tazo	28.9286	33.75	6	34	6
ICU2	30	593	730	88	100	PTRC	0	0	Pip-Tazo	18.6429	21.75	5	23	5
ICU2	31	491	619	76	90	PTRC	0	0	Pip-Tazo	64.2857	75	9	64	9
ICU2	32	403	514	68	81	PTRC	0	0	Pip-Tazo	40.2589	46.9688	5	43	6
ICU2	33	405	552	89	100	PTRC	0	0	Pip-Tazo	26.0357	30.375	7	23	7
ICU2	34	444	592	90	105	PTRC	2	2	Pip-Tazo	36.9643	43.125	8	36	7
ICU2	35	481	583	71	83	PTRC	1	1	Pip-Tazo	12.8571	15	6	12	6
ICU2	36	409	540	73	87	PTRC	1	1	Pip-Tazo	36	42	5	38	5
ICU2	37	414	550	82	96	PTRC	0	0	Pip-Tazo	52.3929	61.125	11	52	11
ICU2	38	410	546	91	104	PTRC	0	0	Pip-Tazo	23.9464	27.9375	8	22	8
ICU2	39	492	633	90	102	PTRC	2	2	Pip-Tazo	42.75	49.875	10	41	11
ICU2	40	372	505	78	94	PTRC	2	3	Pip-Tazo	25.5536	29.8125	8	28	8
ICU2	41	402	555	91	104	PTRC	0	0	Pip-Tazo	49.6607	57.9375	13	47	13
ICU2	42	433	582	88	101	PTRC	0	1	Pip-Tazo	45.6429	53.25	9	42	9
ICU2	43	434	561	83	94	PTRC	2	2	Pip-Tazo	18.4821	21.5625	7	21	7
ICU2	44	384	522	89	100	PTRC	0	0	Pip-Tazo	26.3571	30.75	6	24	5
ICU2	45	412	525	70	83	PTRC	1	2	Pip-Tazo	44.8393	52.3125	8	47	9
ICU2	46	377	519	91	101	PTRC	2	3	Pip-Tazo	28.8482	33.6562	10	38	11
ICU2	47	386	525	83	97	PTRC	4	4	Pip-Tazo	62.0357	72.375	12	60	11
ICU2	48	379	522	87	98	PTRC	0	0	Pip-Tazo	63.1607	73.6875	13	53	13
ICU2	49	349	494	84	94	PTRC	3	3	Pip-Tazo	46.2857	54	10	42	11
ICU2	50	383	526	85	97	PTRC	0	0	Pip-Tazo	38.25	44.625	10	37	11
ICU2	51	390	528	84	97	PTRC	2	2	Pip-Tazo	66.8571	74.5102	14	63	14
ICU2	52	423	577	101	108	PTRC	1	1	Pip-Tazo	27	31.5	9	29	9
ICU3	1	440	643	126	146	PTRC	0	0	Pip-Tazo	1.92857	2.25	1	2	1
ICU3	2	385	625	161	177	PTRC	0	0	Pip-Tazo	2.89286	3.375	1	3	1
ICU3	3	472	665	123	144	PTRC	1	1	Pip-Tazo	0	0	0	0	0
ICU3	4	456	610	104	122	PTRC	1	1	Pip-Tazo	10.6071	12.375	1	11	1
ICU3	5	469	638	112	130	PTRC	1	1	Pip-Tazo	15.75	18.375	3	21	3
ICU3	6	393	559	118	136	PTRC	2	2	Pip-Tazo	17.1964	20.0625	6	20	6
ICU3	7	354	558	139	153	PTRC	1	1	Pip-Tazo	0	0	0	0	0
ICU3	8	427	625	126	146	PTRC	0	0	Pip-Tazo	18	21	3	23	3
ICU3	9	496	723	149	168	PTRC	0	0	Pip-Tazo	2.89286	3.375	1	3	1
ICU3	10	408	575	114	130	PTRC	0	0	Pip-Tazo	0	0	0	0	0
ICU3	11	462	658	128	145	PTRC	0	0	Pip-Tazo	3.85714	4.5	3	4	3
ICU3	12	455	643	124	143	PTRC	0	0	Pip-Tazo	92.4107	107.812	27	108	28
ICU3	13	319	511	134	147	PTRC	1	1	Pip-Tazo	19.6071	22.875	8	27	8
ICU3	14	303	526	141	150	PTRC	0	0	Pip-Tazo	11.0893	12.9375	1	14	2
ICU3	15	405	584	123	142	PTRC	0	0	Pip-Tazo	8.67857	10.125	1	9	1
ICU3	16	434	607	113	127	PTRC	0	0	Pip-Tazo	0	0	0	0	0
ICU3	17	485	627	87	108	PTRC	0	0	Pip-Tazo	9.96429	11.625	2	12	2
ICU3	18	424	570	93	110	PTRC	0	0	Pip-Tazo	0.964286	1.125	1	2	1
ICU3	19	388	557	109	127	PTRC	0	0	Pip-Tazo	0	0	0	0	0
ICU3	20	305	500	141	154	PTRC	0	0	Pip-Tazo	3.85714	4.5	2	6	2
ICU3	21	413	621	137	160	PTRC	1	1	Pip-Tazo	5.46429	6.375	2	6	2
ICU3	22	473	650	121	135	PTRC	1	1	Pip-Tazo	4.82143	5.625	1	10	1
ICU3	23	374	529	102	118	PTRC	0	0	Pip-Tazo	4.5	5.25	1	4	1
ICU3	24	422	612	124	143	PTRC	1	1	Pip-Tazo	9.16071	10.6875	2	10	3
ICU3	25	427	621	128	142	PTRC	1	1	Pip-Tazo	20.8929	24.375	4	28	4
ICU3	26	473	647	123	136	PTRC	0	0	Pip-Tazo	0	0	0	0	0
ICU3	27	425	590	104	125	PTRC	0	0	Pip-Tazo	2.57143	3	1	4	1
ICU3	28	411	608	132	149	PTRC	0	0	Pip-Tazo	40.4196	47.1562	8	52	8
ICU3	29	498	662	109	128	PTRC	1	1	Pip-Tazo	8.67857	10.125	3	10	3
ICU3	30	576	720	90	107	PTRC	0	0	Pip-Tazo	16.7143	19.5	5	18	5
ICU3	31	446	631	121	141	PTRC	0	0	Pip-Tazo	21.8571	25.5	7	35	7
ICU3	32	402	590	122	143	PTRC	0	0	Pip-Tazo	16.875	19.6875	6	22	6
ICU3	33	347	559	138	157	PTRC	3	3	Pip-Tazo	16.0714	18.75	2	14	2
ICU3	34	454	661	138	155	PTRC	1	1	Pip-Tazo	2.89286	3.375	2	4	2
ICU3	35	471	683	147	167	PTRC	0	0	Pip-Tazo	28.125	32.8125	7	37	7
ICU3	36	442	602	112	131	PTRC	0	0	Pip-Tazo	18.9643	22.125	4	23	4
ICU3	37	434	647	145	160	PTRC	0	0	Pip-Tazo	10.4464	12.1875	4	12	4
ICU3	38	450	659	146	161	PTRC	0	0	Pip-Tazo	11.25	13.125	7	18	7
ICU3	39	508	721	145	153	PTRC	0	0	Pip-Tazo	15.1071	17.625	1	15	1
ICU3	40	409	567	93	113	PTRC	1	1	Pip-Tazo	36.6429	42.75	5	49	5
ICU3	41	443	575	91	110	PTRC	2	3	Pip-Tazo	42.9107	50.0625	7	57	7
ICU3	42	402	580	127	140	PTRC	1	1	Pip-Tazo	22.1786	25.875	6	28	6
ICU3	43	405	569	109	126	PTRC	2	2	Pip-Tazo	22.1786	25.875	4	24	4
ICU3	44	381	552	121	132	PTRC	2	2	Pip-Tazo	4.5	5.25	3	6	3
ICU3	45	359	542	115	132	PTRC	0	1	Pip-Tazo	8.35714	9.75	4	10	4
ICU3	46	398	563	116	133	PTRC	0	1	Pip-Tazo	6.75	7.875	2	7	2
ICU3	47	369	550	130	143	PTRC	2	2	Pip-Tazo	3.85714	4.5	2	8	2
ICU3	48	411	579	112	128	PTRC	0	1	Pip-Tazo	30.8571	36	8	30	7
ICU3	49	432	561	91	105	PTRC	1	2	Pip-Tazo	76.5	89.25	11	83	11
ICU3	50	418	567	107	125	PTRC	6	7	Pip-Tazo	26.0357	30.375	6	30	7
ICU3	51	387	562	119	133	PTRC	0	0	Pip-Tazo	8.67857	10.125	3	11	3
ICU3	52	388	612	150	161	PTRC	2	2	Pip-Tazo	30.8571	36	5	29	6
ICU4	1	84	183	61	64	PTRC	0	0	Pip-Tazo	0	0	0	0	0
ICU4	2	113	226	69	72	PTRC	0	0	Pip-Tazo	0	0	0	0	0
ICU4	3	88	181	54	61	PTRC	0	0	Pip-Tazo	0	0	0	0	0
ICU4	4	55	147	59	60	PTRC	0	0	Pip-Tazo	0.964286	1.125	1	1	1
ICU4	5	87	179	53	54	PTRC	0	0	Pip-Tazo	0	0	0	0	0
ICU4	6	94	194	61	64	PTRC	0	0	Pip-Tazo	1.28571	1.5	1	1	1
ICU4	7	74	192	69	72	PTRC	0	0	Pip-Tazo	0	0	0	0	0
ICU4	8	102	210	61	68	PTRC	0	0	Pip-Tazo	1.44643	1.6875	1	2	1
ICU4	9	88	185	60	68	PTRC	0	0	Pip-Tazo	0	0	0	0	0
ICU4	10	120	214	53	61	PTRC	0	0	Pip-Tazo	0	0	0	0	0
ICU4	11	116	222	61	64	PTRC	0	0	Pip-Tazo	0	0	0	0	0
ICU4	12	98	190	62	65	PTRC	0	0	Pip-Tazo	21.375	24.9375	9	34	11
ICU4	13	129	227	60	67	PTRC	0	0	Pip-Tazo	15.1071	17.625	4	16	4
ICU4	14	103	187	57	55	PTRC	0	0	Pip-Tazo	0	0	0	0	0
ICU4	15	83	186	67	74	PTRC	0	0	Pip-Tazo	0	0	0	0	0
ICU4	16	114	233	73	73	PTRC	0	0	Pip-Tazo	0	0	0	0	0
ICU4	17	142	263	67	73	PTRC	0	0	Pip-Tazo	0	0	0	0	0
ICU4	18	110	231	67	72	PTRC	0	0	Pip-Tazo	0	0	0	0	0
ICU4	19	85	206	72	72	PTRC	0	0	Pip-Tazo	0	0	0	0	0
ICU4	20	109	237	71	76	PTRC	0	0	Pip-Tazo	0	0	0	0	0
ICU4	21	112	219	62	66	PTRC	0	0	Pip-Tazo	1.28571	1.5	1	2	1
ICU4	22	131	212	48	50	PTRC	0	0	Pip-Tazo	0	0	0	0	0
ICU4	23	92	185	55	58	PTRC	0	0	Pip-Tazo	0	0	0	0	0
ICU4	24	88	215	76	77	PTRC	0	0	Pip-Tazo	10.2857	12	1	8	1
ICU4	25	105	198	57	62	PTRC	0	0	Pip-Tazo	0.964286	1.125	1	2	1
ICU4	26	117	232	69	74	PTRC	0	0	Pip-Tazo	0	0	0	0	0
ICU4	27	131	217	51	57	PTRC	0	0	Pip-Tazo	0	0	0	0	0
ICU4	28	121	228	65	69	PTRC	0	0	Pip-Tazo	0	0	0	0	0
ICU4	29	151	261	66	75	PTRC	0	0	Pip-Tazo	12.8571	15	1	10	1
ICU4	30	169	273	62	67	PTRC	0	0	Pip-Tazo	0	0	0	0	0
ICU4	31	164	255	58	62	PTRC	0	0	Pip-Tazo	0	0	0	0	0
ICU4	32	147	260	81	71	PTRC	0	0	Pip-Tazo	0	0	0	0	0
ICU4	33	126	269	94	94	PTRC	0	0	Pip-Tazo	0	0	0	0	0
ICU4	34	122	256	98	85	PTRC	0	0	Pip-Tazo	0	0	0	0	0
ICU4	35	137	294	99	101	PTRC	0	0	Pip-Tazo	2.57143	3	1	3	1
ICU4	36	147	267	84	82	PTRC	0	0	Pip-Tazo	4.01786	4.6875	1	4	1
ICU4	37	162	296	94	92	PTRC	0	0	Pip-Tazo	22.1786	25.875	3	21	3
ICU4	38	172	312	95	91	PTRC	0	0	Pip-Tazo	13.1786	15.375	2	11	3
ICU4	39	196	353	113	102	PTRC	0	0	Pip-Tazo	26.6786	31.125	4	23	4
ICU4	40	141	262	76	74	PTRC	0	0	Pip-Tazo	6.75	7.875	3	11	3
ICU4	41	163	290	92	89	PTRC	0	0	Pip-Tazo	0.964286	1.125	1	2	1
ICU4	42	160	290	93	90	PTRC	0	0	Pip-Tazo	4.5	5.25	1	7	1
ICU4	43	145	266	76	83	PTRC	0	0	Pip-Tazo	1.92857	2.25	1	2	1
ICU4	44	102	154	26	30	PTRC	0	0	Pip-Tazo	0	0	0	0	0
ICU4	45	111	187	48	51	PTRC	0	0	Pip-Tazo	0	0	0	0	0
ICU4	46	106	156	32	38	PTRC	0	0	Pip-Tazo	0	0	0	0	0
ICU4	47	75	133	37	40	PTRC	0	0	Pip-Tazo	0.964286	1.125	1	1	1
ICU4	48	88	171	47	51	PTRC	0	0	Pip-Tazo	0	0	0	0	0
ICU4	49	81	151	46	42	PTRC	0	0	Pip-Tazo	2.89286	3.375	1	3	1
ICU4	50	114	176	41	44	PTRC	0	0	Pip-Tazo	0	0	0	0	0
ICU4	51	74	167	58	61	PTRC	0	0	Pip-Tazo	1.28571	1.5	1	1	1
ICU4	52	92	196	64	71	PTRC	0	0	Pip-Tazo	0	0	0	0	0
NICU2	1	362	415	30	42	PTRC	0	0	Pip-Tazo	0	0	0	0	0
NICU2	2	575	648	39	55	PTRC	0	0	Pip-Tazo	0	0	0	0	0
NICU2	3	565	623	34	54	PTRC	0	0	Pip-Tazo	0	0	0	0	0
NICU2	4	630	687	32	53	PTRC	0	0	Pip-Tazo	0	0	0	0	0
NICU2	5	590	649	36	54	PTRC	0	0	Pip-Tazo	0	0	0	0	0
NICU2	6	551	606	34	55	PTRC	0	0	Pip-Tazo	0.170679	2.96464	1	9	1
NICU2	7	497	571	37	60	PTRC	0	0	Pip-Tazo	0.272036	7.13202	1	9	1
NICU2	8	498	536	25	44	PTRC	0	0	Pip-Tazo	0	0	0	0	0
NICU2	9	590	652	29	49	PTRC	0	0	Pip-Tazo	0	0	0	0	0
NICU2	10	546	593	27	47	PTRC	0	0	Pip-Tazo	0	0	0	0	0
NICU2	11	586	647	34	49	PTRC	0	0	Pip-Tazo	0	0	0	0	0
NICU2	12	597	657	34	53	PTRC	0	0	Pip-Tazo	0	0	0	0	0
NICU2	13	587	636	29	49	PTRC	0	0	Pip-Tazo	0.315286	4.71591	2	15	3
NICU2	14	541	597	28	45	PTRC	0	0	Pip-Tazo	0.364286	6.05498	1	11	2
NICU2	15	457	530	43	56	PTRC	1	1	Pip-Tazo	0.394571	6.905	1	12	1
NICU2	16	509	561	29	46	PTRC	0	0	Pip-Tazo	0	0	0	0	0
NICU2	17	459	526	35	51	PTRC	0	0	Pip-Tazo	0	0	0	0	0
NICU2	18	506	562	33	50	PTRC	0	0	Pip-Tazo	0.263571	4.4375	2	11	3
NICU2	19	556	600	26	43	PTRC	0	0	Pip-Tazo	0.189643	3.31875	1	8	1
NICU2	20	554	615	35	53	PTRC	0	0	Pip-Tazo	0.0807857	1.52875	2	6	2
NICU2	21	537	584	28	46	PTRC	0	0	Pip-Tazo	0.147429	5.16	1	7	2
NICU2	22	566	628	33	50	PTRC	2	2	Pip-Tazo	0.440214	5.41125	5	28	7
NICU2	23	444	477	21	42	PTRC	0	0	Pip-Tazo	0.0154286	0	1	2	1
NICU2	24	536	572	24	38	PTRC	0	0	Pip-Tazo	0	0	0	0	0
NICU2	25	480	535	37	47	PTRC	0	0	Pip-Tazo	0	0	0	0	0
NICU2	26	641	704	33	55	PTRC	0	0	Pip-Tazo	0.055	1.28333	1	7	1
NICU2	27	427	487	32	53	PTRC	0	0	Pip-Tazo	0	0	0	0	0
NICU2	28	543	589	25	44	PTRC	0	0	Pip-Tazo	0	0	0	0	0
NICU2	29	528	572	25	43	PTRC	0	0	Pip-Tazo	0	0	0	0	0
NICU2	30	559	602	25	42	PTRC	0	0	Pip-Tazo	0	0	0	0	0
NICU2	31	436	500	37	53	PTRC	0	0	Pip-Tazo	0	0	0	0	0
NICU2	32	510	562	28	46	PTRC	0	0	Pip-Tazo	0	0	0	0	0
NICU2	33	523	573	29	46	PTRC	0	0	Pip-Tazo	0.196714	3.4425	1	9	2
NICU2	34	557	620	39	54	PTRC	0	0	Pip-Tazo	0.192429	3.3675	1	6	1
NICU2	35	579	641	33	54	PTRC	0	0	Pip-Tazo	0.148571	4.8	2	12	2
NICU2	36	509	554	29	48	PTRC	0	0	Pip-Tazo	0.488571	5.7	1	17	1
NICU2	37	512	583	38	59	PTRC	0	0	Pip-Tazo	0.0514286	0.841667	2	5	2
NICU2	38	504	557	29	48	PTRC	0	0	Pip-Tazo	0.154286	3.275	3	8	3
NICU2	39	471	530	34	49	PTRC	0	0	Pip-Tazo	0.172857	5.7	2	7	2
NICU2	40	493	540	25	40	PTRC	0	0	Pip-Tazo	0.075	1.75	1	5	1
NICU2	41	577	632	34	48	PTRC	1	1	Pip-Tazo	0	0	0	0	0
NICU2	42	519	597	43	59	PTRC	0	0	Pip-Tazo	0	0	0	0	0
NICU2	43	503	559	32	50	PTRC	0	0	Pip-Tazo	0	0	0	0	0
NICU2	44	462	533	39	57	PTRC	0	0	Pip-Tazo	0	0	0	0	0
NICU2	45	473	544	38	52	PTRC	0	0	Pip-Tazo	0.27	4.2	1	12	1
NICU2	46	618	669	31	49	PTRC	0	0	Pip-Tazo	0	0	0	0	0
NICU2	47	618	699	47	66	PTRC	0	0	Pip-Tazo	0.195714	6.79444	3	14	4
NICU2	48	515	579	33	57	PTRC	0	0	Pip-Tazo	0.643393	19.1458	4	33	4
NICU2	49	478	532	31	49	PTRC	0	0	Pip-Tazo	0.275571	4.8225	1	11	2
NICU2	50	576	639	37	57	PTRC	1	1	Pip-Tazo	0	0	0	0	0
NICU2	51	565	615	30	47	PTRC	0	0	Pip-Tazo	0	0	0	0	0
NICU2	52	655	713	39	53	PTRC	0	0	Pip-Tazo	0	0	0	0	0
NICU3	1	411	506	54	71	PTRC	0	0	Pip-Tazo	0	0	0	0	0
NICU3	2	414	502	52	69	PTRC	0	0	Pip-Tazo	0	0	0	0	0
NICU3	3	402	489	50	64	PTRC	0	0	Pip-Tazo	0	0	0	0	0
NICU3	4	408	483	46	58	PTRC	0	0	Pip-Tazo	0.0482143	0.712025	1	1	1
NICU3	5	449	532	54	69	PTRC	0	0	Pip-Tazo	0.0642857	1.33531	1	1	1
NICU3	6	389	478	50	67	PTRC	0	0	Pip-Tazo	0	0	0	0	0
NICU3	7	424	506	47	61	PTRC	0	0	Pip-Tazo	0.00542857	0.622951	1	1	1
NICU3	8	436	515	48	64	PTRC	0	0	Pip-Tazo	0.074	1.9212	3	3	3
NICU3	9	434	527	53	69	PTRC	0	0	Pip-Tazo	0	0	0	0	0
NICU3	10	461	532	44	63	PTRC	0	0	Pip-Tazo	0	0	0	0	0
NICU3	11	421	507	54	70	PTRC	0	0	Pip-Tazo	0.0246429	1.18966	1	1	1
NICU3	12	448	556	68	82	PTRC	0	0	Pip-Tazo	0.0278571	0.56686	1	1	1
NICU3	13	438	525	51	69	PTRC	0	0	Pip-Tazo	0	0	0	0	0
NICU3	14	449	513	38	56	PTRC	1	1	Pip-Tazo	0.0546429	2.38158	2	2	2
NICU3	15	400	469	43	56	PTRC	0	0	Pip-Tazo	0	0	0	0	0
NICU3	16	425	498	37	56	PTRC	0	0	Pip-Tazo	0	0	0	0	0
NICU3	17	428	478	31	48	PTRC	0	0	Pip-Tazo	0.0578571	1.02792	1	1	1
NICU3	18	372	448	47	61	PTRC	0	0	Pip-Tazo	0	0	0	0	0
NICU3	19	365	463	57	69	PTRC	0	0	Pip-Tazo	0	0	0	0	0
NICU3	20	460	524	36	53	PTRC	0	0	Pip-Tazo	0	0	0	0	0
NICU3	21	480	556	47	63	PTRC	0	0	Pip-Tazo	0	0	0	0	0
NICU3	22	471	551	41	60	PTRC	0	0	Pip-Tazo	0.0407143	0.659722	1	1	1
NICU3	23	415	499	56	73	PTRC	0	0	Pip-Tazo	0.0257143	0.62069	1	1	1
NICU3	24	443	518	45	60	PTRC	0	0	Pip-Tazo	0.0214286	0.551471	1	1	1
NICU3	25	474	601	72	88	PTRC	0	0	Pip-Tazo	0	0	0	0	0
NICU3	26	582	688	59	78	PTRC	0	0	Pip-Tazo	0	0	0	0	0
NICU3	27	423	515	52	73	PTRC	1	1	Pip-Tazo	0	0	0	0	0
NICU3	28	476	571	55	73	PTRC	0	0	Pip-Tazo	0.0535714	0.733855	1	1	1
NICU3	29	492	590	58	77	PTRC	0	0	Pip-Tazo	0	0	0	0	0
NICU3	30	516	631	61	82	PTRC	0	0	Pip-Tazo	0	0	0	0	0
NICU3	31	558	698	78	97	PTRC	0	0	Pip-Tazo	0.0130714	0.75	1	1	1
NICU3	32	656	738	45	68	PTRC	0	0	Pip-Tazo	0	0	0	0	0
NICU3	33	540	642	62	84	PTRC	0	0	Pip-Tazo	0.0571429	1.16279	1	1	1
NICU3	34	430	530	64	80	PTRC	0	0	Pip-Tazo	0.0428571	0.576923	1	1	1
NICU3	35	508	612	58	78	PTRC	0	0	Pip-Tazo	0	0	0	0	0
NICU3	36	490	585	57	76	PTRC	0	0	Pip-Tazo	0	0	0	0	0
NICU3	37	494	614	69	85	PTRC	1	1	Pip-Tazo	0.0214286	0.568182	1	1	1
NICU3	38	426	537	63	85	PTRC	0	0	Pip-Tazo	0	0	0	0	0
NICU3	39	426	537	69	87	PTRC	0	0	Pip-Tazo	0.0171429	1.0084	1	1	1
NICU3	40	371	462	51	67	PTRC	0	0	Pip-Tazo	0.0107143	2.05479	1	1	1
NICU3	41	448	541	53	73	PTRC	0	0	Pip-Tazo	0	0	0	0	0
NICU3	42	455	532	43	63	PTRC	1	1	Pip-Tazo	0	0	0	0	0
NICU3	43	404	477	40	57	PTRC	0	0	Pip-Tazo	0.0628571	1.25256	2	2	2
NICU3	44	430	519	53	67	PTRC	0	0	Pip-Tazo	0	0	0	0	0
NICU3	45	401	491	48	65	PTRC	0	0	Pip-Tazo	0.283929	3.05769	1	5	1
NICU3	46	349	476	72	86	PTRC	0	0	Pip-Tazo	0.0389286	1.62257	2	2	2
NICU3	47	540	624	45	64	PTRC	1	1	Pip-Tazo	0.03	1.57895	1	1	1
NICU3	48	505	581	46	67	PTRC	0	0	Pip-Tazo	0	0	0	0	0
NICU3	49	481	570	50	66	PTRC	0	0	Pip-Tazo	0	0	0	0	0
NICU3	50	558	646	53	73	PTRC	0	0	Pip-Tazo	0	0	0	0	0
NICU3	51	444	515	42	60	PTRC	1	1	Pip-Tazo	0.0385714	1.08871	1	2	1
NICU3	52	397	479	46	63	PTRC	0	0	Pip-Tazo	0	0	0	0	0
PICU2	1	340	477	88	102	PTRC	1	1	Pip-Tazo	12.2304	7.06893	6	17	6
PICU2	2	325	431	64	77	PTRC	0	0	Pip-Tazo	4.41571	12.555	7	21	8
PICU2	3	266	375	75	83	PTRC	0	0	Pip-Tazo	5.60571	26.242	6	42	8
PICU2	4	273	389	74	87	PTRC	0	0	Pip-Tazo	3.26036	9.02721	5	19	5
PICU2	5	212	317	72	79	PTRC	0	0	Pip-Tazo	6	3.68421	1	7	1
PICU2	6	190	285	66	74	PTRC	0	0	Pip-Tazo	6.22857	15.1844	6	30	6
PICU2	7	257	371	65	78	PTRC	0	0	Pip-Tazo	1.67429	19.8433	5	36	5
PICU2	8	266	393	79	89	PTRC	0	0	Pip-Tazo	4.92143	26.386	6	47	6
PICU2	9	283	422	83	94	PTRC	0	0	Pip-Tazo	2.655	7.45955	5	14	6
PICU2	10	272	383	70	81	PTRC	0	0	Pip-Tazo	11.1879	22.0386	5	37	5
PICU2	11	255	362	72	84	PTRC	1	1	Pip-Tazo	1.87714	7.64078	4	15	4
PICU2	12	203	318	72	83	PTRC	0	0	Pip-Tazo	7.73143	19.0937	5	34	6
PICU2	13	214	293	52	64	PTRC	0	0	Pip-Tazo	6.83857	23.3567	5	35	5
PICU2	14	166	260	67	73	PTRC	0	0	Pip-Tazo	1.48286	5.10424	2	7	2
PICU2	15	176	268	63	72	PTRC	1	1	Pip-Tazo	4.68357	14.884	5	22	5
PICU2	16	143	231	54	60	PTRC	0	0	Pip-Tazo	1.76571	8.05135	4	15	4
PICU2	17	186	264	51	58	PTRC	0	0	Pip-Tazo	1.58357	9.53802	4	14	4
PICU2	18	294	374	50	60	PTRC	1	1	Pip-Tazo	8.49857	36.8591	7	53	7
PICU2	19	208	287	55	63	PTRC	1	1	Pip-Tazo	3.385	25.6874	7	41	8
PICU2	20	263	341	53	62	PTRC	1	1	Pip-Tazo	0.423571	3.65556	3	6	3
PICU2	21	257	342	53	63	PTRC	0	0	Pip-Tazo	2.62857	5.13703	3	11	2
PICU2	22	238	338	63	74	PTRC	0	0	Pip-Tazo	6.88071	15.0693	4	24	4
PICU2	23	208	301	60	70	PTRC	0	0	Pip-Tazo	0.857143	1.17923	2	2	2
PICU2	24	251	375	82	89	PTRC	0	0	Pip-Tazo	1.25	1.20312	2	2	2
PICU2	25	268	374	67	79	PTRC	0	0	Pip-Tazo	3.81429	11.2214	4	14	4
PICU2	26	281	391	66	73	PTRC	1	1	Pip-Tazo	0.821429	4.54082	2	7	2
PICU2	27	296	393	66	75	PTRC	0	0	Pip-Tazo	2.14286	2.20588	1	3	1
PICU2	28	223	337	64	78	PTRC	0	1	Pip-Tazo	0.687857	2.00886	2	4	2
PICU2	29	231	335	68	74	PTRC	0	0	Pip-Tazo	0	0	0	0	0
PICU2	30	242	315	52	60	PTRC	0	0	Pip-Tazo	1.37143	2.10488	3	4	3
PICU2	31	231	305	53	60	PTRC	0	0	Pip-Tazo	0.705714	1.83333	3	5	3
PICU2	32	212	307	59	68	PTRC	0	0	Pip-Tazo	1.67143	7.95096	2	11	3
PICU2	33	234	341	68	72	PTRC	0	0	Pip-Tazo	6.77143	12.4836	3	22	3
PICU2	34	253	347	54	65	PTRC	1	1	Pip-Tazo	0.790714	11.6375	2	19	3
PICU2	35	235	326	61	66	PTRC	0	0	Pip-Tazo	0.685714	1.90476	1	2	1
PICU2	36	244	376	82	88	PTRC	0	0	Pip-Tazo	4.31429	17.5625	6	23	5
PICU2	37	302	421	71	79	PTRC	0	0	Pip-Tazo	5.55143	22.1097	5	38	6
PICU2	38	294	417	80	90	PTRC	0	0	Pip-Tazo	15.2071	16.6923	7	25	7
PICU2	39	263	429	99	108	PTRC	0	0	Pip-Tazo	6.83571	15.9727	4	26	4
PICU2	40	175	269	63	72	PTRC	0	0	Pip-Tazo	1.4	3.25688	2	5	2
PICU2	41	221	346	77	85	PTRC	0	0	Pip-Tazo	11.7929	12.2766	8	20	7
PICU2	42	258	373	68	80	PTRC	0	0	Pip-Tazo	17.0679	32.0292	10	44	9
PICU2	43	214	311	61	72	PTRC	0	0	Pip-Tazo	28.3543	32.967	7	49	7
PICU2	44	173	264	56	59	PTRC	0	0	Pip-Tazo	7.875	20.9598	6	29	7
PICU2	45	184	293	74	77	PTRC	1	1	Pip-Tazo	5.10929	21.7131	7	34	7
PICU2	46	214	316	63	71	PTRC	0	0	Pip-Tazo	14.4714	29.4657	5	41	7
PICU2	47	255	358	61	72	PTRC	0	1	Pip-Tazo	5.1775	18.6571	5	26	5
PICU2	48	267	353	51	64	PTRC	0	0	Pip-Tazo	0.8	6.36364	2	14	2
PICU2	49	243	314	44	52	PTRC	1	1	Pip-Tazo	4.51429	22.3731	4	47	4
PICU2	50	235	337	67	76	PTRC	1	1	Pip-Tazo	6.28571	10.9851	4	18	4
PICU2	51	249	370	71	81	PTRC	0	0	Pip-Tazo	2.18571	4.64815	3	8	3
PICU2	52	178	265	63	73	PTRC	0	0	Pip-Tazo	3.72857	6.43356	2	9	2
NICU1	1	406	456	30	42	ARC	0	0	Aminoglycosides	6.38654	65.9045	25	111	28
NICU1	2	395	445	26	41	ARC	1	1	Aminoglycosides	6.0334	54.8079	19	103	23
NICU1	3	367	428	34	48	ARC	0	0	Aminoglycosides	8.58598	79.6166	26	123	32
NICU1	4	385	459	41	54	ARC	0	0	Aminoglycosides	7.93462	78.6994	33	123	37
NICU1	5	420	474	29	43	ARC	0	0	Aminoglycosides	5.43995	62.7405	23	101	26
NICU1	6	451	504	29	44	ARC	0	0	Aminoglycosides	6.82767	80.837	21	103	23
NICU1	7	412	471	33	46	ARC	0	0	Aminoglycosides	5.48064	47.5027	22	82	23
NICU1	8	370	428	32	46	ARC	0	0	Aminoglycosides	5.79623	45.9462	20	76	21
NICU1	9	314	368	32	40	ARC	0	0	Aminoglycosides	6.47034	44.3452	19	93	22
NICU1	10	423	470	27	40	ARC	0	0	Aminoglycosides	8.1674	69.1441	22	149	24
NICU1	11	423	468	26	37	ARC	0	0	Aminoglycosides	7.53067	74.0593	21	131	23
NICU1	12	433	474	25	39	ARC	0	0	Aminoglycosides	6.88271	48.3879	20	79	23
NICU1	13	412	460	28	41	ARC	0	0	Aminoglycosides	6.9966	61.2409	21	99	24
NICU1	14	478	524	26	44	ARC	0	0	Aminoglycosides	3.52601	37.4505	22	73	22
NICU1	15	464	507	24	39	ARC	0	0	Aminoglycosides	5.1165	59.3886	22	141	24
NICU1	16	378	430	31	43	ARC	0	0	Aminoglycosides	5.22948	65.867	25	103	27
NICU1	17	356	411	27	42	ARC	1	1	Aminoglycosides	8.86373	108.144	27	137	29
NICU1	18	398	456	32	43	ARC	0	0	Aminoglycosides	8.40552	102.885	26	134	29
NICU1	19	453	508	27	44	ARC	0	0	Aminoglycosides	6.3368	84.3026	26	111	31
NICU1	20	424	488	35	49	ARC	0	0	Aminoglycosides	8.18301	98.5048	23	128	25
NICU1	21	404	466	34	47	ARC	0	0	Aminoglycosides	3.57917	48.3953	19	76	20
NICU1	22	450	511	31	48	ARC	0	0	Aminoglycosides	4.8579	53.5872	22	99	25
NICU1	23	414	451	18	36	ARC	0	0	Aminoglycosides	5.35412	52.5681	22	86	25
NICU1	24	443	479	20	34	ARC	1	1	Aminoglycosides	5.03785	37.7847	17	78	19
NICU1	25	393	456	35	44	ARC	0	0	Aminoglycosides	4.62616	60.3917	20	87	21
NICU1	26	421	462	24	39	ARC	0	0	Aminoglycosides	6.50081	76.5521	22	110	23
NICU1	27	346	395	27	41	ARC	0	0	Aminoglycosides	5.13023	42.5849	15	76	16
NICU1	28	393	437	24	36	ARC	0	0	Aminoglycosides	1.77167	22.703	14	36	14
NICU1	29	345	396	27	41	ARC	0	0	Aminoglycosides	5.0785	86.3697	20	97	21
NICU1	30	357	408	28	42	ARC	0	0	Aminoglycosides	5.13602	57.1516	20	120	23
NICU1	31	389	439	27	40	ARC	2	2	Aminoglycosides	7.44576	85.8433	29	176	38
NICU1	32	380	429	27	41	ARC	0	0	Aminoglycosides	4.66007	59.1582	21	89	23
NICU1	33	411	461	29	42	ARC	0	0	Aminoglycosides	5.42179	67.2136	22	88	23
NICU1	34	450	502	30	42	ARC	0	0	Aminoglycosides	4.30279	94.8803	19	92	20
NICU1	35	462	526	33	50	ARC	1	1	Aminoglycosides	3.99343	54.7411	24	81	25
NICU1	36	467	532	34	50	ARC	0	0	Aminoglycosides	5.04429	70.8705	23	92	24
NICU1	37	502	539	22	37	ARC	0	0	Aminoglycosides	2.93113	25.6432	14	68	17
NICU1	38	452	493	19	35	ARC	0	0	Aminoglycosides	3.03767	37.6407	15	69	17
NICU1	39	487	538	29	46	ARC	0	0	Aminoglycosides	5.08492	72.6346	20	99	21
NICU1	40	386	436	25	41	ARC	0	0	Aminoglycosides	3.87694	46.6653	20	68	21
NICU1	41	479	530	31	47	ARC	0	0	Aminoglycosides	4.6264	56.0213	18	79	21
NICU1	42	473	522	27	42	ARC	0	0	Aminoglycosides	7.81575	90.3623	25	110	27
NICU1	43	413	468	33	49	ARC	0	0	Aminoglycosides	9.34365	83.1127	30	109	33
NICU1	44	391	457	37	50	ARC	1	1	Aminoglycosides	7.8318	95.7031	33	122	36
NICU1	45	448	490	22	37	ARC	0	0	Aminoglycosides	2.5841	52.1308	15	90	19
NICU1	46	431	486	30	47	ARC	0	0	Aminoglycosides	6.25815	79.127	25	97	28
NICU1	47	461	523	37	49	ARC	1	1	Aminoglycosides	6.32177	64.4071	23	108	26
NICU1	48	473	519	25	39	ARC	0	0	Aminoglycosides	5.89262	60.9268	20	113	22
NICU1	49	454	497	24	41	ARC	0	0	Aminoglycosides	6.14813	83.0741	23	104	28
NICU1	50	387	451	35	51	ARC	0	0	Aminoglycosides	4.12015	51.5342	23	80	25
NICU1	51	396	441	24	38	ARC	0	0	Aminoglycosides	3.45812	50.9556	15	78	17
NICU1	52	448	516	38	49	ARC	0	1	Aminoglycosides	4.85296	58.4027	24	99	24
PICU1	1	116	200	56	61	ARC	0	0	Aminoglycosides	15.0995	31.3317	10	37	9
PICU1	2	141	222	53	59	ARC	0	0	Aminoglycosides	11.304	28.3128	10	44	11
PICU1	3	198	270	51	55	ARC	0	0	Aminoglycosides	19.4792	47.5701	14	57	13
PICU1	4	184	252	48	57	ARC	0	0	Aminoglycosides	24.4475	29.9855	14	35	14
PICU1	5	136	199	47	53	ARC	0	0	Aminoglycosides	4.5225	13.8858	8	21	8
PICU1	6	137	214	51	58	ARC	0	0	Aminoglycosides	12.4333	31.8837	9	40	9
PICU1	7	142	221	57	61	ARC	0	0	Aminoglycosides	22.7188	54.7925	16	86	21
PICU1	8	160	247	51	56	ARC	1	1	Aminoglycosides	11.7438	27.4594	11	39	14
PICU1	9	203	298	57	61	ARC	0	0	Aminoglycosides	27.7538	49.426	11	56	14
PICU1	10	218	305	59	70	ARC	0	0	Aminoglycosides	14.9092	35.4768	15	45	15
PICU1	11	165	248	52	59	ARC	1	1	Aminoglycosides	29.0737	54.0546	21	63	25
PICU1	12	163	245	55	60	ARC	0	0	Aminoglycosides	14.2983	13.8366	9	21	11
PICU1	13	204	283	52	59	ARC	0	0	Aminoglycosides	21.9558	39.1725	13	64	17
PICU1	14	155	245	62	69	ARC	0	0	Aminoglycosides	15.8654	22.9014	12	34	13
PICU1	15	132	207	51	58	ARC	0	0	Aminoglycosides	8.2125	16.8401	6	25	6
PICU1	16	158	226	46	54	ARC	0	0	Aminoglycosides	15.3594	34.2035	9	43	10
PICU1	17	110	174	42	48	ARC	0	1	Aminoglycosides	14.6833	31.4464	7	32	8
PICU1	18	123	196	52	56	ARC	0	0	Aminoglycosides	17.3427	23.8348	12	40	13
PICU1	19	133	211	53	58	ARC	0	0	Aminoglycosides	10.2129	21.8764	8	32	9
PICU1	20	181	242	44	50	ARC	0	0	Aminoglycosides	26.2008	50.6903	10	61	13
PICU1	21	159	226	48	54	ARC	0	0	Aminoglycosides	6.31875	23.8523	7	28	7
PICU1	22	177	265	51	59	ARC	0	0	Aminoglycosides	26.6013	30.9036	15	38	15
PICU1	23	143	206	46	50	ARC	0	0	Aminoglycosides	15.4283	23.1175	10	26	10
PICU1	24	117	203	60	61	ARC	0	0	Aminoglycosides	13.8175	29.3583	10	33	11
PICU1	25	161	255	56	59	ARC	0	0	Aminoglycosides	9.25625	31.1714	10	36	9
PICU1	26	188	256	47	53	ARC	0	0	Aminoglycosides	28.7292	48.662	14	74	14
PICU1	27	149	210	43	49	ARC	0	0	Aminoglycosides	12.9306	54.6291	10	66	10
PICU1	28	84	155	52	56	ARC	0	0	Aminoglycosides	10.904	15.4903	8	21	8
PICU1	29	122	188	44	46	ARC	0	0	Aminoglycosides	8.18958	30.1409	13	37	13
PICU1	30	110	177	45	49	ARC	0	0	Aminoglycosides	7.7125	11.7111	3	11	3
PICU1	31	187	242	36	41	ARC	0	0	Aminoglycosides	12.499	17.8888	8	23	8
PICU1	32	154	226	54	54	ARC	0	0	Aminoglycosides	17.5583	56.3385	13	57	14
PICU1	33	157	233	55	62	ARC	0	0	Aminoglycosides	20.5625	49.7546	13	54	14
PICU1	34	123	214	66	70	ARC	0	0	Aminoglycosides	20.8904	49.0581	16	54	17
PICU1	35	172	247	49	56	ARC	0	0	Aminoglycosides	21.3125	32.908	8	43	10
PICU1	36	185	256	49	57	ARC	0	0	Aminoglycosides	14.6604	44.3155	12	49	14
PICU1	37	137	220	52	60	ARC	0	0	Aminoglycosides	16.9558	41.0601	11	45	13
PICU1	38	113	208	66	68	ARC	0	0	Aminoglycosides	11.8896	22.2108	10	24	10
PICU1	39	136	206	53	52	ARC	0	0	Aminoglycosides	12.1833	14.6337	6	20	7
PICU1	40	140	199	37	40	ARC	0	0	Aminoglycosides	33.3417	25.6616	5	35	5
PICU1	41	171	250	50	57	ARC	0	0	Aminoglycosides	23.3517	28.4505	10	35	10
PICU1	42	167	237	46	49	ARC	0	0	Aminoglycosides	15.2912	19.0452	6	21	6
PICU1	43	124	199	53	57	ARC	0	0	Aminoglycosides	22.0383	38.8385	9	48	11
PICU1	44	121	185	43	49	ARC	0	0	Aminoglycosides	19.5625	26.4508	6	26	7
PICU1	45	127	214	55	58	ARC	0	0	Aminoglycosides	35.0813	42.7947	8	44	9
PICU1	46	141	206	45	47	ARC	0	0	Aminoglycosides	12.1917	27.4229	8	32	9
PICU1	47	158	239	58	57	ARC	0	0	Aminoglycosides	7.09583	18.208	7	20	8
PICU1	48	151	239	61	61	ARC	0	0	Aminoglycosides	23.5646	62.1533	9	62	9
PICU1	49	157	205	35	38	ARC	0	0	Aminoglycosides	7.40283	43.1503	6	34	7
PICU1	50	225	293	48	47	ARC	0	0	Aminoglycosides	22.89	52.4995	13	65	16
PICU1	51	189	265	55	56	ARC	0	0	Aminoglycosides	13.3792	58.6839	14	71	16
PICU1	52	197	287	55	64	ARC	0	0	Aminoglycosides	13.25	53.3806	10	56	10
ICU1	1	56	131	45	45	ARC	0	0	Aminoglycosides	1	0.685714	1	1	1
ICU1	2	64	149	53	55	ARC	0	0	Aminoglycosides	0	0	0	0	0
ICU1	3	99	164	37	42	ARC	0	0	Aminoglycosides	0	0	0	0	0
ICU1	4	72	141	41	46	ARC	0	0	Aminoglycosides	0	0	0	0	0
ICU1	5	74	165	50	55	ARC	0	0	Aminoglycosides	0	0	0	0	0
ICU1	6	80	166	49	52	ARC	0	0	Aminoglycosides	0	0	0	0	0
ICU1	7	88	161	45	47	ARC	0	0	Aminoglycosides	0	0	0	0	0
ICU1	8	50	132	47	50	ARC	0	0	Aminoglycosides	0	0	0	0	0
ICU1	9	93	168	44	47	ARC	0	0	Aminoglycosides	1.5	1.02857	1	3	1
ICU1	10	92	158	37	44	ARC	0	0	Aminoglycosides	0	0	0	0	0
ICU1	11	65	154	52	56	ARC	0	0	Aminoglycosides	0	0	0	0	0
ICU1	12	76	153	44	49	ARC	0	0	Aminoglycosides	0	0	0	0	0
ICU1	13	67	135	43	43	ARC	0	0	Aminoglycosides	0.666667	0.457143	1	1	1
ICU1	14	64	156	54	56	ARC	0	0	Aminoglycosides	0	0	0	0	0
ICU1	15	86	162	43	46	ARC	0	0	Aminoglycosides	0	0	0	0	0
ICU1	16	63	162	58	64	ARC	0	0	Aminoglycosides	1.5	1.02857	1	3	1
ICU1	17	52	123	40	44	ARC	0	0	Aminoglycosides	0	0	0	0	0
ICU1	18	71	141	43	44	ARC	0	0	Aminoglycosides	0	0	0	0	0
ICU1	19	84	162	46	48	ARC	0	0	Aminoglycosides	9.41667	6.45714	3	8	3
ICU1	20	59	140	51	50	ARC	0	0	Aminoglycosides	3.5	2.4	1	2	1
ICU1	21	69	143	39	46	ARC	0	0	Aminoglycosides	0	0	0	0	0
ICU1	22	55	130	45	47	ARC	0	0	Aminoglycosides	0	0	0	0	0
ICU1	23	61	122	37	37	ARC	0	0	Aminoglycosides	0.833333	0.571429	1	2	2
ICU1	24	49	126	46	48	ARC	0	0	Aminoglycosides	0	0	0	0	0
ICU1	25	53	120	42	44	ARC	0	0	Aminoglycosides	0	0	0	0	0
ICU1	26	65	131	44	46	ARC	0	0	Aminoglycosides	0	0	0	0	0
ICU1	27	55	121	39	43	ARC	0	0	Aminoglycosides	0	0	0	0	0
ICU1	28	35	103	43	45	ARC	0	0	Aminoglycosides	0	0	0	0	0
ICU1	29	101	171	38	39	ARC	0	0	Aminoglycosides	0	0	0	0	0
ICU1	30	96	172	48	50	ARC	0	0	Aminoglycosides	0	0	0	0	0
ICU1	31	47	118	45	42	ARC	0	0	Aminoglycosides	0	0	0	0	0
ICU1	32	51	113	37	35	ARC	0	0	Aminoglycosides	0	0	0	0	0
ICU1	33	70	135	38	41	ARC	0	0	Aminoglycosides	4.08333	2.8	2	5	2
ICU1	34	59	134	41	46	ARC	0	1	Aminoglycosides	4.375	3	2	4	2
ICU1	35	62	124	39	40	ARC	0	0	Aminoglycosides	0	0	0	0	0
ICU1	36	58	112	35	33	ARC	0	0	Aminoglycosides	0	0	0	0	0
ICU1	37	69	133	38	38	ARC	0	0	Aminoglycosides	0	0	0	0	0
ICU1	38	58	132	43	46	ARC	0	0	Aminoglycosides	1.33333	0.914286	1	4	1
ICU1	39	64	134	47	45	ARC	0	0	Aminoglycosides	0	0	0	0	0
ICU1	40	49	118	44	43	ARC	0	0	Aminoglycosides	0	0	0	0	0
ICU1	41	63	135	43	44	ARC	0	0	Aminoglycosides	1.33333	0.914286	1	2	1
ICU1	42	82	147	37	38	ARC	0	0	Aminoglycosides	0	0	0	0	0
ICU1	43	71	135	38	40	ARC	0	0	Aminoglycosides	0	0	0	0	0
ICU1	44	59	131	50	49	ARC	0	0	Aminoglycosides	0	0	0	0	0
ICU1	45	47	134	55	54	ARC	0	0	Aminoglycosides	3.5	2.4	1	3	1
ICU1	46	49	116	43	44	ARC	0	0	Aminoglycosides	0	0	0	0	0
ICU1	47	61	126	38	40	ARC	0	0	Aminoglycosides	0	0	0	0	0
ICU1	48	48	127	49	50	ARC	0	0	Aminoglycosides	0	0	0	0	0
ICU1	49	50	127	49	48	ARC	0	0	Aminoglycosides	0	0	0	0	0
ICU1	50	59	132	44	46	ARC	0	0	Aminoglycosides	0	0	0	0	0
ICU1	51	106	222	95	76	ARC	0	0	Aminoglycosides	0	0	0	0	0
ICU1	52	158	301	120	87	ARC	0	0	Aminoglycosides	0	0	0	0	0
ICU2	1	357	549	115	133	ARC	0	0	Aminoglycosides	18.7083	12.8286	5	22	5
ICU2	2	391	562	108	119	ARC	1	1	Aminoglycosides	40.7917	27.9714	6	43	7
ICU2	3	315	509	121	132	ARC	0	0	Aminoglycosides	20	13.7143	7	16	7
ICU2	4	425	599	110	126	ARC	0	0	Aminoglycosides	13	8.91429	3	12	3
ICU2	5	386	538	100	112	ARC	0	0	Aminoglycosides	19.0208	13.0429	8	20	8
ICU2	6	369	562	114	127	ARC	0	0	Aminoglycosides	11.3333	7.77143	7	16	8
ICU2	7	381	564	108	122	ARC	0	0	Aminoglycosides	12.6667	8.68571	4	13	4
ICU2	8	407	590	110	133	ARC	0	0	Aminoglycosides	10	6.85714	3	12	3
ICU2	9	395	554	93	109	ARC	0	0	Aminoglycosides	41.2083	28.2571	6	35	6
ICU2	10	468	598	84	99	ARC	0	0	Aminoglycosides	1	0.685714	1	1	1
ICU2	11	356	537	110	127	ARC	1	1	Aminoglycosides	0.666667	0.457143	2	2	2
ICU2	12	355	537	106	122	ARC	0	0	Aminoglycosides	0	0	0	0	0
ICU2	13	442	612	106	126	ARC	0	0	Aminoglycosides	13.1667	9.02857	3	17	3
ICU2	14	437	570	81	98	ARC	0	0	Aminoglycosides	2.625	1.8	1	3	1
ICU2	15	411	547	83	98	ARC	1	1	Aminoglycosides	21.1042	14.4714	4	10	4
ICU2	16	500	651	97	114	ARC	0	0	Aminoglycosides	33.25	22.8	7	17	7
ICU2	17	411	555	92	108	ARC	0	0	Aminoglycosides	10.75	7.37143	6	15	6
ICU2	18	391	552	99	114	ARC	0	0	Aminoglycosides	6.83333	4.68571	3	8	4
ICU2	19	398	556	97	109	ARC	0	0	Aminoglycosides	9.75	6.68571	4	11	4
ICU2	20	427	562	81	102	ARC	0	0	Aminoglycosides	23	15.7714	7	29	7
ICU2	21	394	548	97	113	ARC	0	0	Aminoglycosides	12.8333	8.8	2	9	2
ICU2	22	372	519	90	100	ARC	0	0	Aminoglycosides	2.5	1.71429	1	2	1
ICU2	23	362	485	76	89	ARC	0	0	Aminoglycosides	0	0	0	0	0
ICU2	24	383	547	96	113	ARC	1	1	Aminoglycosides	7.16667	4.91429	3	7	3
ICU2	25	424	601	99	118	ARC	0	0	Aminoglycosides	6.08333	4.17143	3	7	3
ICU2	26	391	530	90	103	ARC	0	0	Aminoglycosides	5.5	3.77143	2	7	2
ICU2	27	396	543	92	106	ARC	0	0	Aminoglycosides	6.33333	4.34286	3	8	4
ICU2	28	416	573	96	112	ARC	2	2	Aminoglycosides	9.66667	6.62857	3	16	3
ICU2	29	453	644	111	130	ARC	0	0	Aminoglycosides	0.833333	0.571429	1	1	1
ICU2	30	593	730	88	100	ARC	1	1	Aminoglycosides	6.29167	4.31429	2	9	3
ICU2	31	491	619	76	90	ARC	2	2	Aminoglycosides	6.66667	4.97143	3	8	3
ICU2	32	403	514	68	81	ARC	0	0	Aminoglycosides	5	3.42857	1	7	1
ICU2	33	405	552	89	100	ARC	0	0	Aminoglycosides	9.83333	6.55661	5	9	6
ICU2	34	444	592	90	105	ARC	0	0	Aminoglycosides	17.475	11.6857	4	17	4
ICU2	35	481	583	71	83	ARC	1	1	Aminoglycosides	27.4167	18.8	5	17	5
ICU2	36	409	540	73	87	ARC	0	0	Aminoglycosides	7.5	5.14286	2	5	2
ICU2	37	414	550	82	96	ARC	0	0	Aminoglycosides	5.25	3.6	3	7	3
ICU2	38	410	546	91	104	ARC	0	0	Aminoglycosides	0.416667	0.285714	1	1	1
ICU2	39	492	633	90	102	ARC	0	0	Aminoglycosides	2.5	1.71429	1	2	1
ICU2	40	372	505	78	94	ARC	0	0	Aminoglycosides	0	0	0	0	0
ICU2	41	402	555	91	104	ARC	0	1	Aminoglycosides	1.33333	0.914286	1	2	1
ICU2	42	433	582	88	101	ARC	0	0	Aminoglycosides	10	6.85714	3	10	3
ICU2	43	434	561	83	94	ARC	0	0	Aminoglycosides	4.625	3.17143	3	5	3
ICU2	44	384	522	89	100	ARC	0	0	Aminoglycosides	3.33333	2.28571	1	4	1
ICU2	45	412	525	70	83	ARC	1	1	Aminoglycosides	4.14583	2.84286	2	5	2
ICU2	46	377	519	91	101	ARC	0	0	Aminoglycosides	1.16667	0.8	1	1	1
ICU2	47	386	525	83	97	ARC	0	0	Aminoglycosides	0	0	0	0	0
ICU2	48	379	522	87	98	ARC	0	0	Aminoglycosides	18.75	12.8571	2	15	2
ICU2	49	349	494	84	94	ARC	1	1	Aminoglycosides	0	0	0	0	0
ICU2	50	383	526	85	97	ARC	0	0	Aminoglycosides	3.16667	2.17143	2	3	2
ICU2	51	390	528	84	97	ARC	1	1	Aminoglycosides	0	0	0	0	0
ICU2	52	423	577	101	108	ARC	0	0	Aminoglycosides	3.125	2.14286	2	5	2
ICU3	1	440	643	126	146	ARC	0	0	Aminoglycosides	0.333333	0.228571	1	1	1
ICU3	2	385	625	161	177	ARC	0	0	Aminoglycosides	4.66667	3.2	4	6	4
ICU3	3	472	665	123	144	ARC	0	0	Aminoglycosides	4.41667	3.02857	2	5	3
ICU3	4	456	610	104	122	ARC	1	1	Aminoglycosides	10.4167	7.14286	4	15	4
ICU3	5	469	638	112	130	ARC	0	0	Aminoglycosides	2.75	1.88571	4	5	4
ICU3	6	393	559	118	136	ARC	0	0	Aminoglycosides	5.22917	3.58571	2	10	3
ICU3	7	354	558	139	153	ARC	0	0	Aminoglycosides	8.31917	5.70457	6	17	8
ICU3	8	427	625	126	146	ARC	0	0	Aminoglycosides	2.58333	1.77143	2	3	2
ICU3	9	496	723	149	168	ARC	0	0	Aminoglycosides	6.54167	4.48571	4	10	5
ICU3	10	408	575	114	130	ARC	1	1	Aminoglycosides	2.45833	1.68571	2	6	2
ICU3	11	462	658	128	145	ARC	0	0	Aminoglycosides	0.416667	0.285714	1	1	1
ICU3	12	455	643	124	143	ARC	1	1	Aminoglycosides	3.16667	2.17143	4	7	4
ICU3	13	319	511	134	147	ARC	1	1	Aminoglycosides	3.66667	2.51429	3	6	3
ICU3	14	303	526	141	150	ARC	0	0	Aminoglycosides	4.625	3.17143	2	6	2
ICU3	15	405	584	123	142	ARC	0	0	Aminoglycosides	0.833333	0.571429	2	2	2
ICU3	16	434	607	113	127	ARC	0	0	Aminoglycosides	6.66667	4.57143	5	14	5
ICU3	17	485	627	87	108	ARC	0	0	Aminoglycosides	12.25	8.4	3	18	4
ICU3	18	424	570	93	110	ARC	0	0	Aminoglycosides	6.66667	4.57143	3	11	3
ICU3	19	388	557	109	127	ARC	0	0	Aminoglycosides	0	0	0	0	0
ICU3	20	305	500	141	154	ARC	0	0	Aminoglycosides	6.66667	4.57143	2	9	2
ICU3	21	413	621	137	160	ARC	0	0	Aminoglycosides	2.01833	1.8	2	3	2
ICU3	22	473	650	121	135	ARC	0	0	Aminoglycosides	5.75	3.94286	3	9	3
ICU3	23	374	529	102	118	ARC	0	0	Aminoglycosides	2	1.37143	1	2	1
ICU3	24	422	612	124	143	ARC	1	1	Aminoglycosides	2	1.37143	1	2	1
ICU3	25	427	621	128	142	ARC	0	0	Aminoglycosides	1	0.685714	1	3	3
ICU3	26	473	647	123	136	ARC	0	0	Aminoglycosides	3.75	2.57143	1	5	1
ICU3	27	425	590	104	125	ARC	0	0	Aminoglycosides	2.5	1.71429	1	6	1
ICU3	28	411	608	132	149	ARC	0	0	Aminoglycosides	0	0	0	0	0
ICU3	29	498	662	109	128	ARC	0	0	Aminoglycosides	6.53333	5.46667	3	16	3
ICU3	30	576	720	90	107	ARC	2	2	Aminoglycosides	19.675	15.9714	5	32	5
ICU3	31	446	631	121	141	ARC	0	0	Aminoglycosides	2.33333	1.6	2	3	2
ICU3	32	402	590	122	143	ARC	0	0	Aminoglycosides	0	0	0	0	0
ICU3	33	347	559	138	157	ARC	0	0	Aminoglycosides	0	0	0	0	0
ICU3	34	454	661	138	155	ARC	0	0	Aminoglycosides	7	4.8	1	7	1
ICU3	35	471	683	147	167	ARC	0	0	Aminoglycosides	0.333333	0.228571	1	2	1
ICU3	36	442	602	112	131	ARC	1	1	Aminoglycosides	6.5	4.45714	2	6	2
ICU3	37	434	647	145	160	ARC	0	0	Aminoglycosides	7.58333	5.2	6	10	6
ICU3	38	450	659	146	161	ARC	0	0	Aminoglycosides	1.91667	1.31429	2	5	2
ICU3	39	508	721	145	153	ARC	0	0	Aminoglycosides	1.91667	1.31429	2	4	3
ICU3	40	409	567	93	113	ARC	0	0	Aminoglycosides	0	0	0	0	0
ICU3	41	443	575	91	110	ARC	0	0	Aminoglycosides	0	0	0	0	0
ICU3	42	402	580	127	140	ARC	0	0	Aminoglycosides	1	0.685714	1	2	1
ICU3	43	405	569	109	126	ARC	0	0	Aminoglycosides	2.25	1.54286	2	3	2
ICU3	44	381	552	121	132	ARC	0	0	Aminoglycosides	6.45	3.82857	2	6	2
ICU3	45	359	542	115	132	ARC	0	0	Aminoglycosides	0.833333	0.571429	1	2	1
ICU3	46	398	563	116	133	ARC	1	2	Aminoglycosides	3.41667	2.34286	1	11	1
ICU3	47	369	550	130	143	ARC	1	1	Aminoglycosides	4.75	3.25714	3	9	3
ICU3	48	411	579	112	128	ARC	1	1	Aminoglycosides	4.33333	2.97143	3	5	3
ICU3	49	432	561	91	105	ARC	0	0	Aminoglycosides	0	0	0	0	0
ICU3	50	418	567	107	125	ARC	1	1	Aminoglycosides	4.54167	3.11429	4	7	4
ICU3	51	387	562	119	133	ARC	0	0	Aminoglycosides	1	0.685714	1	1	1
ICU3	52	388	612	150	161	ARC	0	0	Aminoglycosides	1.08333	0.742857	2	2	2
ICU4	1	84	183	61	64	ARC	0	0	Aminoglycosides	0	0	0	0	0
ICU4	2	113	226	69	72	ARC	0	0	Aminoglycosides	4.5	3.08571	2	5	2
ICU4	3	88	181	54	61	ARC	0	1	Aminoglycosides	0	0	0	0	0
ICU4	4	55	147	59	60	ARC	0	0	Aminoglycosides	0	0	0	0	0
ICU4	5	87	179	53	54	ARC	0	0	Aminoglycosides	0	0	0	0	0
ICU4	6	94	194	61	64	ARC	0	0	Aminoglycosides	1	0.685714	1	2	1
ICU4	7	74	192	69	72	ARC	0	0	Aminoglycosides	3	2.05714	1	3	1
ICU4	8	102	210	61	68	ARC	0	0	Aminoglycosides	0	0	0	0	0
ICU4	9	88	185	60	68	ARC	0	0	Aminoglycosides	4.85417	3.32857	2	8	2
ICU4	10	120	214	53	61	ARC	0	0	Aminoglycosides	5.33333	3.65714	2	6	2
ICU4	11	116	222	61	64	ARC	0	0	Aminoglycosides	0.875	0.6	1	1	1
ICU4	12	98	190	62	65	ARC	0	0	Aminoglycosides	0	0	0	0	0
ICU4	13	129	227	60	67	ARC	0	0	Aminoglycosides	0	0	0	0	0
ICU4	14	103	187	57	55	ARC	0	0	Aminoglycosides	0	0	0	0	0
ICU4	15	83	186	67	74	ARC	0	0	Aminoglycosides	0	0	0	0	0
ICU4	16	114	233	73	73	ARC	0	0	Aminoglycosides	0	0	0	0	0
ICU4	17	142	263	67	73	ARC	0	0	Aminoglycosides	2	1.37143	1	2	1
ICU4	18	110	231	67	72	ARC	0	0	Aminoglycosides	5	3.42857	1	4	1
ICU4	19	85	206	72	72	ARC	0	0	Aminoglycosides	5.25	3.6	1	3	1
ICU4	20	109	237	71	76	ARC	0	0	Aminoglycosides	2	1.37143	1	2	1
ICU4	21	112	219	62	66	ARC	0	0	Aminoglycosides	0	0	0	0	0
ICU4	22	131	212	48	50	ARC	0	0	Aminoglycosides	0	0	0	0	0
ICU4	23	92	185	55	58	ARC	0	0	Aminoglycosides	0	0	0	0	0
ICU4	24	88	215	76	77	ARC	0	0	Aminoglycosides	0	0	0	0	0
ICU4	25	105	198	57	62	ARC	0	0	Aminoglycosides	1	0.685714	1	2	1
ICU4	26	117	232	69	74	ARC	0	0	Aminoglycosides	1.5	1.02857	1	2	1
ICU4	27	131	217	51	57	ARC	0	0	Aminoglycosides	0	0	0	0	0
ICU4	28	121	228	65	69	ARC	0	0	Aminoglycosides	0	0	0	0	0
ICU4	29	151	261	66	75	ARC	0	0	Aminoglycosides	0	0	0	0	0
ICU4	30	169	273	62	67	ARC	0	0	Aminoglycosides	8.625	5.91429	2	8	2
ICU4	31	164	255	58	62	ARC	0	0	Aminoglycosides	0	0	0	0	0
ICU4	32	147	260	81	71	ARC	0	0	Aminoglycosides	0	0	0	0	0
ICU4	33	126	269	94	94	ARC	0	0	Aminoglycosides	0	0	0	0	0
ICU4	34	122	256	98	85	ARC	0	0	Aminoglycosides	2.66667	1.82857	1	4	1
ICU4	35	137	294	99	101	ARC	1	1	Aminoglycosides	0	0	0	0	0
ICU4	36	147	267	84	82	ARC	0	0	Aminoglycosides	7	4.8	1	7	1
ICU4	37	162	296	94	92	ARC	0	0	Aminoglycosides	9.54167	6.54286	4	14	4
ICU4	38	172	312	95	91	ARC	0	0	Aminoglycosides	0	0	0	0	0
ICU4	39	196	353	113	102	ARC	0	0	Aminoglycosides	0	0	0	0	0
ICU4	40	141	262	76	74	ARC	0	0	Aminoglycosides	0	0	0	0	0
ICU4	41	163	290	92	89	ARC	0	0	Aminoglycosides	5.33333	3.65714	2	8	2
ICU4	42	160	290	93	90	ARC	0	0	Aminoglycosides	0	0	0	0	0
ICU4	43	145	266	76	83	ARC	0	0	Aminoglycosides	3	2.05714	1	4	1
ICU4	44	102	154	26	30	ARC	0	0	Aminoglycosides	0	0	0	0	0
ICU4	45	111	187	48	51	ARC	0	0	Aminoglycosides	0	0	0	0	0
ICU4	46	106	156	32	38	ARC	0	0	Aminoglycosides	0	0	0	0	0
ICU4	47	75	133	37	40	ARC	0	0	Aminoglycosides	0.583333	0.4	1	1	1
ICU4	48	88	171	47	51	ARC	0	0	Aminoglycosides	0.286667	0.196571	1	2	1
ICU4	49	81	151	46	42	ARC	0	0	Aminoglycosides	0	0	0	0	0
ICU4	50	114	176	41	44	ARC	0	0	Aminoglycosides	0	0	0	0	0
ICU4	51	74	167	58	61	ARC	0	0	Aminoglycosides	0	0	0	0	0
ICU4	52	92	196	64	71	ARC	0	0	Aminoglycosides	0	0	0	0	0
NICU2	1	362	415	30	42	ARC	0	0	Aminoglycosides	1.67501	31.7631	15	77	16
NICU2	2	575	648	39	55	ARC	0	0	Aminoglycosides	3.85654	64.5959	22	121	26
NICU2	3	565	623	34	54	ARC	0	0	Aminoglycosides	3.25418	51.5198	18	78	18
NICU2	4	630	687	32	53	ARC	0	0	Aminoglycosides	2.26662	34.9132	19	80	21
NICU2	5	590	649	36	54	ARC	0	0	Aminoglycosides	3.43211	62.8334	24	101	27
NICU2	6	551	606	34	55	ARC	0	0	Aminoglycosides	3.08601	55.7257	17	88	18
NICU2	7	497	571	37	60	ARC	0	0	Aminoglycosides	1.62727	34.1973	14	53	14
NICU2	8	498	536	25	44	ARC	0	0	Aminoglycosides	1.8507	41.8088	11	61	12
NICU2	9	590	652	29	49	ARC	0	0	Aminoglycosides	3.50747	62.7815	21	111	22
NICU2	10	546	593	27	47	ARC	0	0	Aminoglycosides	2.07367	47.1418	19	85	22
NICU2	11	586	647	34	49	ARC	0	0	Aminoglycosides	2.06778	35.1438	15	76	18
NICU2	12	597	657	34	53	ARC	0	0	Aminoglycosides	1.59422	26.9833	13	65	14
NICU2	13	587	636	29	49	ARC	0	0	Aminoglycosides	2.22984	36.0607	14	82	15
NICU2	14	541	597	28	45	ARC	0	0	Aminoglycosides	2.62507	43.2583	14	75	18
NICU2	15	457	530	43	56	ARC	0	0	Aminoglycosides	2.95627	78.7519	22	112	24
NICU2	16	509	561	29	46	ARC	0	0	Aminoglycosides	0.721433	27.0164	11	35	11
NICU2	17	459	526	35	51	ARC	0	0	Aminoglycosides	1.55362	42.0664	11	51	12
NICU2	18	506	562	33	50	ARC	0	0	Aminoglycosides	1.54536	42.8425	11	44	13
NICU2	19	556	600	26	43	ARC	0	0	Aminoglycosides	1.41614	43.898	13	70	14
NICU2	20	554	615	35	53	ARC	0	0	Aminoglycosides	1.83936	44.1136	14	66	14
NICU2	21	537	584	28	46	ARC	0	0	Aminoglycosides	1.295	26.1325	11	61	15
NICU2	22	566	628	33	50	ARC	0	0	Aminoglycosides	3.13697	53.1772	19	120	26
NICU2	23	444	477	21	42	ARC	0	0	Aminoglycosides	1.42538	22.847	14	57	17
NICU2	24	536	572	24	38	ARC	0	0	Aminoglycosides	1.17979	20.0997	10	42	11
NICU2	25	480	535	37	47	ARC	0	0	Aminoglycosides	2.91749	72.6026	16	91	18
NICU2	26	641	704	33	55	ARC	0	0	Aminoglycosides	2.5072	62.6914	16	80	19
NICU2	27	427	487	32	53	ARC	0	0	Aminoglycosides	2.03764	46.8436	16	65	17
NICU2	28	543	589	25	44	ARC	0	0	Aminoglycosides	2.04386	43.43	14	53	14
NICU2	29	528	572	25	43	ARC	0	0	Aminoglycosides	0.679029	18.608	10	38	10
NICU2	30	559	602	25	42	ARC	0	0	Aminoglycosides	1.51477	35.702	12	60	13
NICU2	31	436	500	37	53	ARC	0	0	Aminoglycosides	1.22676	28.6326	13	75	13
NICU2	32	510	562	28	46	ARC	0	0	Aminoglycosides	2.78673	60.1945	18	94	19
NICU2	33	523	573	29	46	ARC	0	0	Aminoglycosides	1.31194	28.6299	13	40	14
NICU2	34	557	620	39	54	ARC	0	0	Aminoglycosides	2.72137	59.1067	22	82	22
NICU2	35	579	641	33	54	ARC	0	0	Aminoglycosides	1.78621	54.3055	14	62	15
NICU2	36	509	554	29	48	ARC	0	0	Aminoglycosides	1.99545	48.5494	16	66	16
NICU2	37	512	583	38	59	ARC	0	0	Aminoglycosides	1.47637	49.3089	20	68	22
NICU2	38	504	557	29	48	ARC	0	0	Aminoglycosides	3.82588	73.1209	19	77	19
NICU2	39	471	530	34	49	ARC	0	0	Aminoglycosides	1.29219	44.7421	14	64	16
NICU2	40	493	540	25	40	ARC	0	0	Aminoglycosides	3.78123	126.124	21	126	22
NICU2	41	577	632	34	48	ARC	0	0	Aminoglycosides	1.90508	43.8367	15	67	17
NICU2	42	519	597	43	59	ARC	0	0	Aminoglycosides	1.77092	63.5209	20	76	23
NICU2	43	503	559	32	50	ARC	0	0	Aminoglycosides	1.11966	28.6656	10	40	10
NICU2	44	462	533	39	57	ARC	0	0	Aminoglycosides	0.961696	21.351	15	55	17
NICU2	45	473	544	38	52	ARC	0	0	Aminoglycosides	3.38736	58.5933	18	77	20
NICU2	46	618	669	31	49	ARC	0	0	Aminoglycosides	1.21424	25.6008	12	49	15
NICU2	47	618	699	47	66	ARC	0	0	Aminoglycosides	2.67478	70.1443	25	79	29
NICU2	48	515	579	33	57	ARC	0	0	Aminoglycosides	3.18179	87.262	20	84	21
NICU2	49	478	532	31	49	ARC	0	0	Aminoglycosides	2.1319	65.4123	21	85	26
NICU2	50	576	639	37	57	ARC	1	1	Aminoglycosides	1.6363	40.6229	14	64	16
NICU2	51	565	615	30	47	ARC	0	0	Aminoglycosides	1.47986	42.1874	13	65	15
NICU2	52	655	713	39	53	ARC	0	0	Aminoglycosides	4.19225	85.387	24	109	25
NICU3	1	411	506	54	71	ARC	0	0	Aminoglycosides	3.53496	102.501	45	174	48
NICU3	2	414	502	52	69	ARC	0	0	Aminoglycosides	3.00976	85.4833	45	165	51
NICU3	3	402	489	50	64	ARC	0	0	Aminoglycosides	4.22782	111.315	41	190	50
NICU3	4	408	483	46	58	ARC	0	0	Aminoglycosides	4.1164	106.43	43	174	47
NICU3	5	449	532	54	69	ARC	0	0	Aminoglycosides	3.97355	92.5971	40	147	42
NICU3	6	389	478	50	67	ARC	0	0	Aminoglycosides	3.89334	91.9907	37	148	44
NICU3	7	424	506	47	61	ARC	0	0	Aminoglycosides	3.82971	132.098	45	188	52
NICU3	8	436	515	48	64	ARC	0	0	Aminoglycosides	4.40274	129.393	42	202	48
NICU3	9	434	527	53	69	ARC	0	0	Aminoglycosides	3.54324	105.27	43	174	46
NICU3	10	461	532	44	63	ARC	0	0	Aminoglycosides	3.95879	103.433	43	157	48
NICU3	11	421	507	54	70	ARC	0	0	Aminoglycosides	3.58294	95.303	46	141	48
NICU3	12	448	556	68	82	ARC	0	0	Aminoglycosides	4.90221	120.685	43	183	43
NICU3	13	438	525	51	69	ARC	0	0	Aminoglycosides	4.75192	104.239	44	157	45
NICU3	14	449	513	38	56	ARC	0	0	Aminoglycosides	3.08647	81.5371	31	125	36
NICU3	15	400	469	43	56	ARC	0	0	Aminoglycosides	3.70641	86.2951	36	141	42
NICU3	16	425	498	37	56	ARC	0	0	Aminoglycosides	3.25549	122.6	41	176	45
NICU3	17	428	478	31	48	ARC	0	0	Aminoglycosides	3.57302	96.7496	35	166	38
NICU3	18	372	448	47	61	ARC	0	0	Aminoglycosides	3.55993	88.72	37	134	38
NICU3	19	365	463	57	69	ARC	0	0	Aminoglycosides	3.97373	102.858	44	158	47
NICU3	20	460	524	36	53	ARC	0	0	Aminoglycosides	4.0094	125.045	37	192	40
NICU3	21	480	556	47	63	ARC	0	1	Aminoglycosides	3.00835	86.2062	33	151	35
NICU3	22	471	551	41	60	ARC	0	0	Aminoglycosides	5.01819	139.832	41	207	50
NICU3	23	415	499	56	73	ARC	0	0	Aminoglycosides	4.54182	109.372	44	171	48
NICU3	24	443	518	45	60	ARC	0	0	Aminoglycosides	3.98227	108.221	39	178	47
NICU3	25	474	601	72	88	ARC	1	1	Aminoglycosides	3.66975	99.5225	54	152	49
NICU3	26	582	688	59	78	ARC	1	1	Aminoglycosides	6.48247	173.906	54	263	59
NICU3	27	423	515	52	73	ARC	1	1	Aminoglycosides	3.33452	93.0619	39	147	44
NICU3	28	476	571	55	73	ARC	0	0	Aminoglycosides	5.058	143.894	50	226	58
NICU3	29	492	590	58	77	ARC	0	1	Aminoglycosides	4.20997	104.243	48	164	52
NICU3	30	516	631	61	82	ARC	1	1	Aminoglycosides	4.28019	122.352	50	185	52
NICU3	31	558	698	78	97	ARC	1	1	Aminoglycosides	5.91057	140.374	58	207	54
NICU3	32	656	738	45	68	ARC	0	1	Aminoglycosides	6.0241	126.48	48	187	53
NICU3	33	540	642	62	84	ARC	1	1	Aminoglycosides	4.1089	100.828	45	157	47
NICU3	34	430	530	64	80	ARC	0	0	Aminoglycosides	3.93531	114.978	52	175	56
NICU3	35	508	612	58	78	ARC	0	0	Aminoglycosides	4.51039	142.11	49	218	58
NICU3	36	490	585	57	76	ARC	0	0	Aminoglycosides	6.39375	151.211	53	236	55
NICU3	37	494	614	69	85	ARC	0	0	Aminoglycosides	6.58062	150.956	58	229	63
NICU3	38	426	537	63	85	ARC	1	1	Aminoglycosides	4.82155	121.638	50	186	57
NICU3	39	426	537	69	87	ARC	0	0	Aminoglycosides	3.78027	117.571	45	172	52
NICU3	40	371	462	51	67	ARC	0	0	Aminoglycosides	5.02845	139.986	45	209	49
NICU3	41	448	541	53	73	ARC	0	0	Aminoglycosides	3.36675	114.763	42	172	48
NICU3	42	455	532	43	63	ARC	0	0	Aminoglycosides	2.41502	66.3388	29	98	29
NICU3	43	404	477	40	57	ARC	0	0	Aminoglycosides	2.90797	77.633	31	120	34
NICU3	44	430	519	53	67	ARC	0	0	Aminoglycosides	4.84941	132.111	46	205	51
NICU3	45	401	491	48	65	ARC	0	0	Aminoglycosides	5.91295	147.421	54	195	58
NICU3	46	349	476	72	86	ARC	0	0	Aminoglycosides	3.93176	113.791	45	168	44
NICU3	47	540	624	45	64	ARC	0	0	Aminoglycosides	3.01204	66.2946	35	97	32
NICU3	48	505	581	46	67	ARC	0	0	Aminoglycosides	3.46548	78.3864	37	119	37
NICU3	49	481	570	50	66	ARC	0	0	Aminoglycosides	3.73863	100.578	41	152	45
NICU3	50	558	646	53	73	ARC	0	0	Aminoglycosides	2.79273	73.3361	35	118	34
NICU3	51	444	515	42	60	ARC	1	1	Aminoglycosides	2.18318	54.4961	25	86	26
NICU3	52	397	479	46	63	ARC	0	0	Aminoglycosides	2.02783	63.602	23	100	29
PICU2	1	340	477	88	102	ARC	0	0	Aminoglycosides	53.9694	74.9948	20	102	22
PICU2	2	325	431	64	77	ARC	0	0	Aminoglycosides	27.5888	63.36	19	101	25
PICU2	3	266	375	75	83	ARC	0	0	Aminoglycosides	5.36046	31.1715	9	43	10
PICU2	4	273	389	74	87	ARC	0	1	Aminoglycosides	26.8847	104.656	30	114	33
PICU2	5	212	317	72	79	ARC	0	0	Aminoglycosides	24.4089	69.5692	16	80	18
PICU2	6	190	285	66	74	ARC	0	0	Aminoglycosides	39.4583	68.375	18	77	22
PICU2	7	257	371	65	78	ARC	0	0	Aminoglycosides	16.0679	55.1974	16	67	16
PICU2	8	266	393	79	89	ARC	0	0	Aminoglycosides	49.7645	87.8359	19	110	21
PICU2	9	283	422	83	94	ARC	0	0	Aminoglycosides	28.6225	95.0027	25	102	30
PICU2	10	272	383	70	81	ARC	0	0	Aminoglycosides	15.446	63.2489	15	74	15
PICU2	11	255	362	72	84	ARC	0	0	Aminoglycosides	14.7331	63.8316	19	69	19
PICU2	12	203	318	72	83	ARC	0	0	Aminoglycosides	16.4142	52.8302	14	53	14
PICU2	13	214	293	52	64	ARC	0	0	Aminoglycosides	23.9179	66.3297	13	78	16
PICU2	14	166	260	67	73	ARC	0	0	Aminoglycosides	16.345	41.7093	9	48	11
PICU2	15	176	268	63	72	ARC	0	0	Aminoglycosides	37.7147	54.7222	8	68	10
PICU2	16	143	231	54	60	ARC	0	0	Aminoglycosides	20.0942	54.1028	12	61	12
PICU2	17	186	264	51	58	ARC	0	0	Aminoglycosides	29.7558	82.1894	15	89	16
PICU2	18	294	374	50	60	ARC	0	0	Aminoglycosides	76.5996	152.526	20	143	25
PICU2	19	208	287	55	63	ARC	1	1	Aminoglycosides	9.76229	65.9138	14	75	20
PICU2	20	263	341	53	62	ARC	0	0	Aminoglycosides	20.5092	66.1483	18	76	20
PICU2	21	257	342	53	63	ARC	0	0	Aminoglycosides	9.77688	45.387	9	48	10
PICU2	22	238	338	63	74	ARC	1	1	Aminoglycosides	22.2517	53.8284	16	60	17
PICU2	23	208	301	60	70	ARC	0	0	Aminoglycosides	15.2058	66.7604	17	67	18
PICU2	24	251	375	82	89	ARC	0	0	Aminoglycosides	38.7788	98.3759	22	89	24
PICU2	25	268	374	67	79	ARC	0	0	Aminoglycosides	29.1854	57.12	14	62	14
PICU2	26	281	391	66	73	ARC	1	1	Aminoglycosides	30.671	74.6567	12	72	15
PICU2	27	296	393	66	75	ARC	0	0	Aminoglycosides	26.5754	77.8214	14	79	16
PICU2	28	223	337	64	78	ARC	0	0	Aminoglycosides	21.4167	32.6998	11	39	12
PICU2	29	231	335	68	74	ARC	0	0	Aminoglycosides	19.98	41.2737	12	48	14
PICU2	30	242	315	52	60	ARC	0	0	Aminoglycosides	35.3	64.9672	11	68	11
PICU2	31	231	305	53	60	ARC	0	0	Aminoglycosides	55.2387	85.0847	18	90	19
PICU2	32	212	307	59	68	ARC	0	0	Aminoglycosides	17.5679	31.3565	9	35	9
PICU2	33	234	341	68	72	ARC	0	0	Aminoglycosides	30.3238	51.8132	10	54	11
PICU2	34	253	347	54	65	ARC	0	0	Aminoglycosides	7.60542	53.5859	12	63	12
PICU2	35	235	326	61	66	ARC	0	0	Aminoglycosides	5.82292	25.8909	6	30	6
PICU2	36	244	376	82	88	ARC	0	0	Aminoglycosides	27.0688	65.7592	15	66	17
PICU2	37	302	421	71	79	ARC	0	0	Aminoglycosides	21.8754	69.5544	15	72	17
PICU2	38	294	417	80	90	ARC	1	1	Aminoglycosides	85.7712	65.259	19	92	21
PICU2	39	263	429	99	108	ARC	0	0	Aminoglycosides	43.0604	84.9121	18	86	22
PICU2	40	175	269	63	72	ARC	0	0	Aminoglycosides	12.3863	27.5001	12	32	12
PICU2	41	221	346	77	85	ARC	1	1	Aminoglycosides	42.2358	56.494	18	86	18
PICU2	42	258	373	68	80	ARC	0	0	Aminoglycosides	18.73	61.872	12	66	11
PICU2	43	214	311	61	72	ARC	2	2	Aminoglycosides	21.9645	28.5453	9	32	10
PICU2	44	173	264	56	59	ARC	0	0	Aminoglycosides	29.004	48.9124	12	48	12
PICU2	45	184	293	74	77	ARC	0	0	Aminoglycosides	15.4638	40.3356	13	45	15
PICU2	46	214	316	63	71	ARC	0	0	Aminoglycosides	44.7515	60.8446	14	67	18
PICU2	47	255	358	61	72	ARC	0	0	Aminoglycosides	26.1344	48.9052	10	59	12
PICU2	48	267	353	51	64	ARC	0	0	Aminoglycosides	7.67	26.1597	6	35	7
PICU2	49	243	314	44	52	ARC	0	0	Aminoglycosides	53.0053	64.6704	14	148	15
PICU2	50	235	337	67	76	ARC	0	0	Aminoglycosides	20.6908	45.3414	19	68	19
PICU2	51	249	370	71	81	ARC	0	0	Aminoglycosides	28.7567	71.3219	19	67	20
PICU2	52	178	265	63	73	ARC	0	0	Aminoglycosides	10.4625	12.5711	7	13	7
NICU1	1	406	456	30	42	CREKP	0	0	Carbapenems	0	0	0	0	0
NICU1	2	395	445	26	41	CREKP	0	0	Carbapenems	2.16	9.93118	2	20	2
NICU1	3	367	428	34	48	CREKP	0	0	Carbapenems	1.905	8.72359	2	16	3
NICU1	4	385	459	41	54	CREKP	0	0	Carbapenems	2.5785	13.651	2	19	3
NICU1	5	420	474	29	43	CREKP	0	0	Carbapenems	2.316	14.4807	2	30	2
NICU1	6	451	504	29	44	CREKP	0	0	Carbapenems	0	0	0	0	0
NICU1	7	412	471	33	46	CREKP	0	0	Carbapenems	0	0	0	0	0
NICU1	8	370	428	32	46	CREKP	0	0	Carbapenems	0.968	5.5232	3	8	3
NICU1	9	314	368	32	40	CREKP	0	0	Carbapenems	1.8245	7.60003	3	12	4
NICU1	10	423	470	27	40	CREKP	0	0	Carbapenems	0.52	2.11554	1	4	1
NICU1	11	423	468	26	37	CREKP	0	0	Carbapenems	0	0	0	0	0
NICU1	12	433	474	25	39	CREKP	0	0	Carbapenems	2.34	12.6932	1	13	1
NICU1	13	412	460	28	41	CREKP	0	0	Carbapenems	2.064	7.09278	1	16	1
NICU1	14	478	524	26	44	CREKP	0	0	Carbapenems	0.15	0.714286	1	6	1
NICU1	15	464	507	24	39	CREKP	0	0	Carbapenems	0.375	1.78571	1	15	1
NICU1	16	378	430	31	43	CREKP	0	0	Carbapenems	1.224	3.264	1	12	1
NICU1	17	356	411	27	42	CREKP	1	1	Carbapenems	0.41	0.97619	1	11	1
NICU1	18	398	456	32	43	CREKP	0	0	Carbapenems	0.1962	3.27	1	3	1
NICU1	19	453	508	27	44	CREKP	0	0	Carbapenems	1.1324	13.1167	4	20	4
NICU1	20	424	488	35	49	CREKP	0	0	Carbapenems	2.485	6.37735	3	24	3
NICU1	21	404	466	34	47	CREKP	0	0	Carbapenems	3.66	9.61538	2	25	2
NICU1	22	450	511	31	48	CREKP	0	0	Carbapenems	0	0	0	0	0
NICU1	23	414	451	18	36	CREKP	0	0	Carbapenems	3.2619	10.9942	4	24	5
NICU1	24	443	479	20	34	CREKP	0	0	Carbapenems	1.711	11.1167	3	26	3
NICU1	25	393	456	35	44	CREKP	0	0	Carbapenems	0.487	1.44833	2	11	4
NICU1	26	421	462	24	39	CREKP	0	0	Carbapenems	2.238	14.755	4	28	5
NICU1	27	346	395	27	41	CREKP	0	0	Carbapenems	0.984	2.36667	2	13	2
NICU1	28	393	437	24	36	CREKP	0	0	Carbapenems	0.105	0.4375	1	1	1
NICU1	29	345	396	27	41	CREKP	0	0	Carbapenems	0.78	3.25	1	13	1
NICU1	30	357	408	28	42	CREKP	0	0	Carbapenems	0.15	0.416667	1	5	1
NICU1	31	389	439	27	40	CREKP	1	1	Carbapenems	0.13	0.677273	3	6	3
NICU1	32	380	429	27	41	CREKP	0	0	Carbapenems	1.05	7	1	7	1
NICU1	33	411	461	29	42	CREKP	0	0	Carbapenems	0.3	2	1	2	1
NICU1	34	450	502	30	42	CREKP	0	0	Carbapenems	0.068	2.26667	1	4	1
NICU1	35	462	526	33	50	CREKP	0	0	Carbapenems	0.12	2	1	5	1
NICU1	36	467	532	34	50	CREKP	0	0	Carbapenems	0	0	0	0	0
NICU1	37	502	539	22	37	CREKP	0	0	Carbapenems	0	0	0	0	0
NICU1	38	452	493	19	35	CREKP	0	0	Carbapenems	0	0	0	0	0
NICU1	39	487	538	29	46	CREKP	0	0	Carbapenems	0.544	6.04444	1	17	1
NICU1	40	386	436	25	41	CREKP	0	0	Carbapenems	2.96	29.1111	2	33	2
NICU1	41	479	530	31	47	CREKP	0	0	Carbapenems	1.5495	14.3167	4	24	5
NICU1	42	473	522	27	42	CREKP	0	0	Carbapenems	0.777	6.475	1	11	1
NICU1	43	413	468	33	49	CREKP	0	0	Carbapenems	1.185	3.35714	2	7	2
NICU1	44	391	457	37	50	CREKP	1	1	Carbapenems	2.494	21.2762	3	23	3
NICU1	45	448	490	22	37	CREKP	0	0	Carbapenems	0.74	21.6667	2	19	2
NICU1	46	431	486	30	47	CREKP	0	0	Carbapenems	0.528	6.6	3	14	3
NICU1	47	461	523	37	49	CREKP	0	0	Carbapenems	2.037	16.975	1	12	2
NICU1	48	473	519	25	39	CREKP	0	0	Carbapenems	1.734	36.6	3	17	3
NICU1	49	454	497	24	41	CREKP	0	0	Carbapenems	0.414	1.38	1	3	1
NICU1	50	387	451	35	51	CREKP	0	0	Carbapenems	2.0115	6.81167	2	18	3
NICU1	51	396	441	24	38	CREKP	0	0	Carbapenems	0	0	0	0	0
NICU1	52	448	516	38	49	CREKP	0	0	Carbapenems	0	0	0	0	0
PICU1	1	116	200	56	61	CREKP	0	0	Carbapenems	2.4	1.81818	1	2	1
PICU1	2	141	222	53	59	CREKP	0	0	Carbapenems	0	0	0	0	0
PICU1	3	198	270	51	55	CREKP	0	0	Carbapenems	4.05	6.44095	2	9	2
PICU1	4	184	252	48	57	CREKP	0	0	Carbapenems	0	0	0	0	0
PICU1	5	136	199	47	53	CREKP	0	0	Carbapenems	0	0	0	0	0
PICU1	6	137	214	51	58	CREKP	0	0	Carbapenems	0	0	0	0	0
PICU1	7	142	221	57	61	CREKP	0	0	Carbapenems	6.705	16.6441	2	14	3
PICU1	8	160	247	51	56	CREKP	0	0	Carbapenems	7.68	8	1	7	1
PICU1	9	203	298	57	61	CREKP	0	0	Carbapenems	2.35	2.44792	1	7	3
PICU1	10	218	305	59	70	CREKP	0	0	Carbapenems	5.12	5.33333	1	8	1
PICU1	11	165	248	52	59	CREKP	1	1	Carbapenems	7.345	4.37202	1	6	1
PICU1	12	163	245	55	60	CREKP	0	0	Carbapenems	1.075	5.43769	2	9	2
PICU1	13	204	283	52	59	CREKP	0	0	Carbapenems	13.695	10.8108	3	19	3
PICU1	14	155	245	62	69	CREKP	0	0	Carbapenems	1.855	3.48135	3	5	3
PICU1	15	132	207	51	58	CREKP	0	0	Carbapenems	14.85	8.83929	1	9	1
PICU1	16	158	226	46	54	CREKP	0	0	Carbapenems	2.025	1.82432	1	2	1
PICU1	17	110	174	42	48	CREKP	0	0	Carbapenems	6.195	7.47297	2	8	2
PICU1	18	123	196	52	56	CREKP	0	0	Carbapenems	3.4375	7.35377	2	11	2
PICU1	19	133	211	53	58	CREKP	0	0	Carbapenems	5.4775	11.4115	2	18	2
PICU1	20	181	242	44	50	CREKP	0	0	Carbapenems	0.825	1.71875	1	3	1
PICU1	21	159	226	48	54	CREKP	0	0	Carbapenems	0	0	0	0	0
PICU1	22	177	265	51	59	CREKP	0	0	Carbapenems	0	0	0	0	0
PICU1	23	143	206	46	50	CREKP	0	0	Carbapenems	7.56	10.9565	1	14	3
PICU1	24	117	203	60	61	CREKP	0	0	Carbapenems	0	0	0	0	0
PICU1	25	161	255	56	59	CREKP	0	0	Carbapenems	1.32	4	1	2	1
PICU1	26	188	256	47	53	CREKP	1	1	Carbapenems	1.56	3.71429	1	13	1
PICU1	27	149	210	43	49	CREKP	0	0	Carbapenems	0	0	0	0	0
PICU1	28	84	155	52	56	CREKP	0	0	Carbapenems	1.29	1.86957	1	2	1
PICU1	29	122	188	44	46	CREKP	0	0	Carbapenems	0	0	0	0	0
PICU1	30	110	177	45	49	CREKP	0	0	Carbapenems	0.39	2.16667	1	2	1
PICU1	31	187	242	36	41	CREKP	0	0	Carbapenems	0	0	0	0	0
PICU1	32	154	226	54	54	CREKP	0	0	Carbapenems	27.57	23.3333	3	12	3
PICU1	33	157	233	55	62	CREKP	0	0	Carbapenems	1.155	12.8333	1	8	1
PICU1	34	123	214	66	70	CREKP	0	0	Carbapenems	1.92	3.44643	2	8	2
PICU1	35	172	247	49	56	CREKP	0	0	Carbapenems	1.3	5.09615	2	8	2
PICU1	36	185	256	49	57	CREKP	0	0	Carbapenems	2.3235	17.85	3	11	3
PICU1	37	137	220	52	60	CREKP	0	0	Carbapenems	1.5	2	1	2	1
PICU1	38	113	208	66	68	CREKP	0	0	Carbapenems	3.45	2.48333	2	5	2
PICU1	39	136	206	53	52	CREKP	0	0	Carbapenems	9.6	4.57353	3	17	3
PICU1	40	140	199	37	40	CREKP	0	0	Carbapenems	11.35	23.0265	3	31	3
PICU1	41	171	250	50	57	CREKP	0	0	Carbapenems	8.4	18.3766	3	16	3
PICU1	42	167	237	46	49	CREKP	0	0	Carbapenems	0	0	0	0	0
PICU1	43	124	199	53	57	CREKP	0	0	Carbapenems	1.83	7.37879	2	6	2
PICU1	44	121	185	43	49	CREKP	0	0	Carbapenems	0	0	0	0	0
PICU1	45	127	214	55	58	CREKP	0	0	Carbapenems	0	0	0	0	0
PICU1	46	141	206	45	47	CREKP	0	0	Carbapenems	1	0.403226	1	1	1
PICU1	47	158	239	58	57	CREKP	0	0	Carbapenems	1.32	4	1	2	1
PICU1	48	151	239	61	61	CREKP	1	1	Carbapenems	0.9	10	1	8	1
PICU1	49	157	205	35	38	CREKP	0	0	Carbapenems	0.4505	3.75054	2	10	2
PICU1	50	225	293	48	47	CREKP	0	0	Carbapenems	1.3	10.8333	1	26	1
PICU1	51	189	265	55	56	CREKP	0	0	Carbapenems	0.5	0.208333	1	1	1
PICU1	52	197	287	55	64	CREKP	0	0	Carbapenems	1.44	9.6	1	6	1
ICU1	1	56	131	45	45	CREKP	0	0	Carbapenems	1.5	1.2	1	2	1
ICU1	2	64	149	53	55	CREKP	0	0	Carbapenems	0	0	0	0	0
ICU1	3	99	164	37	42	CREKP	0	0	Carbapenems	0	0	0	0	0
ICU1	4	72	141	41	46	CREKP	0	0	Carbapenems	0	0	0	0	0
ICU1	5	74	165	50	55	CREKP	0	0	Carbapenems	0	0	0	0	0
ICU1	6	80	166	49	52	CREKP	0	0	Carbapenems	0	0	0	0	0
ICU1	7	88	161	45	47	CREKP	0	0	Carbapenems	3	1.5	1	4	1
ICU1	8	50	132	47	50	CREKP	0	0	Carbapenems	6	3	1	2	1
ICU1	9	93	168	44	47	CREKP	0	0	Carbapenems	0	0	0	0	0
ICU1	10	92	158	37	44	CREKP	0	0	Carbapenems	0	0	0	0	0
ICU1	11	65	154	52	56	CREKP	0	0	Carbapenems	0	0	0	0	0
ICU1	12	76	153	44	49	CREKP	0	0	Carbapenems	0	0	0	0	0
ICU1	13	67	135	43	43	CREKP	0	0	Carbapenems	0	0	0	0	0
ICU1	14	64	156	54	56	CREKP	0	0	Carbapenems	0	0	0	0	0
ICU1	15	86	162	43	46	CREKP	0	0	Carbapenems	0	0	0	0	0
ICU1	16	63	162	58	64	CREKP	0	0	Carbapenems	0	0	0	0	0
ICU1	17	52	123	40	44	CREKP	0	0	Carbapenems	2.25	1.125	1	2	1
ICU1	18	71	141	43	44	CREKP	0	0	Carbapenems	0	0	0	0	0
ICU1	19	84	162	46	48	CREKP	0	0	Carbapenems	0	0	0	0	0
ICU1	20	59	140	51	50	CREKP	0	0	Carbapenems	0	0	0	0	0
ICU1	21	69	143	39	46	CREKP	0	0	Carbapenems	0	0	0	0	0
ICU1	22	55	130	45	47	CREKP	0	0	Carbapenems	0.5	0.4	1	1	1
ICU1	23	61	122	37	37	CREKP	0	0	Carbapenems	2.25	1.8	1	3	1
[truncated: 2,681 more rows]
